# Supplementary material for: Loss of ARID1A expression is associated with worse survival and reduced tumor infiltrating lymphocytes in advanced clear cell renal cell carcinoma
Source: Clin Transl Oncol. 2026 Jan 3;28(6):2345–59. doi: 10.1007/s12094-025-04166-8 (PMC13186821; doi:10.1007/s12094-025-04166-8)
Supplement: Supplementary file 2 — Supplementary file2 (XLSX 1122 KB) [file 12094_2025_4166_MOESM2_ESM.xlsx]

## Sheet: T1-CRN cohort
Patient	Sex (Male=1)	Age (years)	No. Mets	ARID1A @120	Progression	Time to progression (months)	Dead	Overall survival (months)	Grade ISUP	Necrosis	Size (mm)	T stage	fat invasion	LVI	Margins	Post CRN treatment (oncologic = 1)	TILS (HOT =2)	Visual H-Score	QuPath H-score
1	1	46	2	1	1	3.94737	1	5	2	1	200	3	1	0	0	1	1	20	23.9
2	1	80	3	1	1	36.5132	1	69	3	1	90	3	0	1	0	0	1	25	45.9
3	1	71	1	1	1	20.0329	1	55	2	1	60	3	1	1	0	1	2	100	85.66
4	1	61	3	1	1	7.69737	1	22	4	0	120	3	0	1	0	1	2	100	76.44
5	1	61	3	2	1	5.29605	0	89	2	1	80	2	0	0	0	0	2	150	179.1
6	1	54	3	2	0	98	1	63	4	1	40	3	1	0	0	1	2	160	198.4
7	1	61	3	2	1	1.67763	0	88	2	0	81	3	0	1	0	0	2	130	189.98
8	0	57	1	1	1	2.79605	1	14	3	1	101	3	1	1	0	0	2	100	88.88
9	1	61	1	2	0	80.3947	0	80	4	0	50	1	0	0	0	0	2	300	229
10	1	64	1	2	0	78.2566	0	78	2	0	70	3	1	0	0	0	2	205	220.56
11	1	70	2	2	1	4.27632	0	77	3	0	26	3	0	1	0	1	2	185	157.9
12	1	60	1	2	1	52.6974	0	76	2	0	80	2	0	0	0	0	2	150	196.22
13	1	49	1	2	1	0.986842	1	25	4	1	95	3	1	1	0	0	2	300	282.4
14	1	65	5	2	1	2.96053	1	8	4	1	103	3	1	1	1	0	2	285	265.2
15	0	80	1	2	0	73	0	73	1	0	65	1	0	0	0	0	2	125	149.87
16	1	66	1	2	1	9.86842	1	44	1	0	90	3	1	1	1	1	2	160	149.65
17	1	61	5	1	1	0.986842	0	70	3	1	55	3	1	1	0	0	2	85	70.22
18	1	74	2	1	1	3.32237	1	15	3	1	156	3	0	1	1	0	1	92.5	104.37
19	1	65	1	2	1	36.0197	0	67	2	0	75	3	1	1	0	0	2	150	203.8
20	0	64	1	2	1	0.5	1	40	1	0	85	3	1	1	0	0	1	215	240.22
21	0	70	1	1	1	19.4408	0	56	2	0	190	3	1	1	0	0	1	120	139.66
22	0	64	2	2	0	60.1974	0	60	1	1	75	2	0	0	0	1	2	210	198
23	1	62	1	1	1	12.5	1	58	2	0	60	3	1	1	0	0	1	80	102.3
24	0	56	1	2	1	7.89474	0	50	2	1	95	3	1	1	0	0	2	235	203.66
25	1	58	2	2	0	42.0395	0	42	3	1	110	3	1	0	0	1	2	285	269.44
26	1	62	2	2	0	53.4868	0	53	1	1	55	3	0	1	0	1	2	150	187.44
27	1	60	2	1	0	48.9474	0	49	4	1	66	3	1	1	0	1	1	40	21.33
28	1	53	2	1	0	33.2566	0	33	2	0	60	3	1	1	0	1	2	75	89.49
29	0	61	1	2	0	22.9934	0	23	1	0	45	1	0	0	0	1	2	285	277.44

## Sheet: T3- TCGA Immune Deconvulotion
	B cell_TIMER	T cell CD4+_TIMER	T cell CD8+_TIMER	Neutrophil_TIMER	Macrophage_TIMER	Myeloid dendritic cell_TIMER	B cell naive_CIBERSORT	B cell memory_CIBERSORT	B cell plasma_CIBERSORT	T cell CD8+_CIBERSORT	T cell CD4+ naive_CIBERSORT	T cell CD4+ memory resting_CIBERSORT	T cell CD4+ memory activated_CIBERSORT	T cell follicular helper_CIBERSORT	T cell regulatory (Tregs)_CIBERSORT	T cell gamma delta_CIBERSORT	NK cell resting_CIBERSORT	NK cell activated_CIBERSORT	Monocyte_CIBERSORT	Macrophage M0_CIBERSORT	Macrophage M1_CIBERSORT	Macrophage M2_CIBERSORT	Myeloid dendritic cell resting_CIBERSORT	Myeloid dendritic cell activated_CIBERSORT	Mast cell activated_CIBERSORT	Mast cell resting_CIBERSORT	Eosinophil_CIBERSORT	Neutrophil_CIBERSORT	B cell naive_CIBERSORT-ABS	B cell memory_CIBERSORT-ABS	B cell plasma_CIBERSORT-ABS	T cell CD8+_CIBERSORT-ABS	T cell CD4+ naive_CIBERSORT-ABS	T cell CD4+ memory resting_CIBERSORT-ABS	T cell CD4+ memory activated_CIBERSORT-ABS	T cell follicular helper_CIBERSORT-ABS	T cell regulatory (Tregs)_CIBERSORT-ABS	T cell gamma delta_CIBERSORT-ABS	NK cell resting_CIBERSORT-ABS	NK cell activated_CIBERSORT-ABS	Monocyte_CIBERSORT-ABS	Macrophage M0_CIBERSORT-ABS	Macrophage M1_CIBERSORT-ABS	Macrophage M2_CIBERSORT-ABS	Myeloid dendritic cell resting_CIBERSORT-ABS	Myeloid dendritic cell activated_CIBERSORT-ABS	Mast cell activated_CIBERSORT-ABS	Mast cell resting_CIBERSORT-ABS	Eosinophil_CIBERSORT-ABS
3.77069	0.155963	0.0943339	0.140064	0.0613603	0	0.453533	0.00347057	0	0.091913	0.154905	0	0.105748	0	0.0176088	0.0189515	0	0.025299	0.0345479	0.0804093	0	0.105678	0.339249	0.000226566	0	0.0219939	0	0	0	0.00140504	0	0.0372106	0.0627124	0	0.0428116	0	0.00712883	0.00767243	0	0.0102422	0.0139866	0.0325533	0	0.0427833	0.137343	9.17242e-05	0	0.00890414	0	0
3.57972	0	0.0853872	0	0.0188778	0	0.441523	0.0150323	0	0.103237	0.181651	0	0.103902	0	0.0295117	0.00175089	0.0107483	0	0.0811675	0.0354582	0	0.00888144	0.357007	0.000720239	0	0	0.0709326	0	0	0.00474411	0	0.0325809	0.0573282	0	0.0327909	0	0.00931374	0.000552573	0.0033921	0	0.025616	0.0111904	0	0.00280293	0.112669	0.000227304	0	0	0.0223859	0
3.8592	0.0811772	0.0619324	0.127351	0.120946	0.000679749	0.3051	0.0142991	0	0.0743161	0.0428588	0	0.286685	0	0.0169979	0	0.0380263	0	0.0316805	0.120852	0	0.0701641	0.283348	0	0.00119066	0.014783	0	0	0.00479907	0.00545102	0	0.0283303	0.0163384	0	0.109288	0	0.00647984	0	0.0144962	0	0.0120771	0.0460706	0	0.0267476	0.108016	0	0.000453895	0.00563547	0	0
4.46328	0.100952	0.112161	0.302304	0.187041	0.171991	0.523802	0	0	0.0473866	0.213494	0	0.122552	0	0.0384708	0.0136102	0	0	0.0353118	0.125848	0	0.0712739	0.316458	0	0	0.00988986	0	0	0.0057042	0	0	0.0312402	0.140748	0	0.080794	0	0.0253623	0.00897267	0	0	0.0232797	0.082967	0	0.0469881	0.208629	0	0	0.00652	0	0
4.99839	0.09513	0.233092	0.0473622	0.115648	0.147236	0.512849	0.0195747	0	0.0394448	0.0790505	0	0.135166	0	0.00661264	0.0169863	0	0.00583986	0.00365809	0.0542796	0.0375188	0.0793438	0.475054	0	0	0.0474709	0	0	0	0.0111698	0	0.0225082	0.0451082	0	0.077129	0	0.00377334	0.00969282	0	0.00333237	0.0020874	0.0309733	0.0214092	0.0452756	0.271078	0	0	0.0270881	0	0
4.44065	0.175656	0.130414	0.168257	0.155968	0.165358	0.581373	0.0260829	0	0.105048	0.13591	0	0.112826	0	0.0339234	0.00315468	0.0370768	0	0.022958	0.0705328	0	0.0543438	0.373826	0	0	0.0188995	0	0	0.00541879	0.0175167	0	0.0705476	0.0912738	0	0.0757713	0	0.0227822	0.00211861	0.0248999	0	0.0154181	0.0473682	0	0.036496	0.251053	0	0	0.0126925	0	0
3.67839	0	0.0324488	0	0.0137252	0.00216735	0.252633	0.00363667	0	0.0251635	0	0	0.178868	0	0.00322122	0.00902555	0	0.0326088	0.040894	0.131625	0	0.0284549	0.529467	0	0	0	0	0.0170348	0	0.000769233	0	0.00532261	0	0	0.0378345	0	0.000681355	0.00190909	0	0.00689745	0.00864995	0.0278415	0	0.00601882	0.111993	0	0	0	0	0.00360322
4.15265	0.00326815	0.117973	0.0764705	0.156124	0.220145	0.380617	0.0145765	0	0.0104181	0.0373601	0	0.0495281	0	0.0314943	0.00565769	0.0132897	0	0.0456811	0.091	0.0863611	0.0273347	0.500158	0	0	0	0.0724401	0	0.0147004	0.00719467	0	0.00514218	0.0184403	0	0.0244462	0	0.015545	0.00279253	0.00655956	0	0.0225474	0.0449159	0.0426263	0.0134919	0.246869	0	0	0	0.0357551	0
4.58813	0.126598	0.179836	0.158181	0.156611	0.127597	0.599579	0.000163152	0	0.0594964	0.165027	0	0.0762607	0	0.0300228	0.00455309	0	0	0.0535908	0.0290209	0	0.0948099	0.457089	0	0	0	0.0213076	0	0.00865841	0.00012192	0	0.0444603	0.123321	0	0.056988	0	0.0224353	0.00340243	0	0	0.0400472	0.0216867	0	0.0708493	0.341572	0	0	0	0.0159227	0
4.32161	0.158688	0.125325	0.0652077	0.153283	0.00577615	0.526049	0	5.82541e-05	0.016111	0.0724272	0	0.171125	0	0.00762273	0.0318214	0	0.0180228	0.0197438	0.0834454	0	0.0504862	0.449307	0	0	0.069024	0	0	0.0108053	0	2.8596e-05	0.00790866	0.0355534	0	0.0840029	0	0.00374188	0.0156206	0	0.0088471	0.00969191	0.0409621	0	0.0247829	0.220558	0	0	0.0338828	0	0
4.96607	0.116345	0.132838	0.137478	0.141346	0.0973285	0.485166	0.0222927	0	0.0321794	0.120113	0	0.180394	0	0.00536203	0.00113673	0	0	0.0434692	0.0376662	0	0.0768526	0.308138	0	0	0	0.143458	0	0.0289381	0.0154308	0	0.0222743	0.0831415	0	0.124867	0	0.00371155	0.000786834	0	0	0.030089	0.0260722	0	0.0531968	0.213291	0	0	0	0.0993003	0
4.35162	0.0263973	0.121969	0	0.0761872	0.0778667	0.327433	0.00121852	0	0	0.0596167	0	0.238459	0	0	0.00284943	0	0.0074863	0.0446571	0.110308	0	0.0223984	0.490684	0	0	0.0223226	0	0	0	0.000580483	0	0	0.0284005	0	0.113598	0	0	0.00135743	0	0.00356636	0.0212739	0.0525492	0	0.0106702	0.233754	0	0	0.0106342	0	0
4.90026	0.0831528	0.2482	0.116512	0.166405	0.2709	0.52316	0.00924388	0	0.0328613	0.111825	0	0.177312	0	0.0264314	0.00216327	0	0.00220145	0.0159175	0.131179	0	0.0855052	0.376964	0	0	0.0246923	0	0	0.00370333	0.00725423	0	0.0257883	0.0877556	0	0.139148	0	0.0207423	0.00169765	0	0.00172761	0.0124915	0.102944	0	0.0671011	0.295826	0	0	0.0193776	0	0
4.12894	0.119085	0.116059	0.232129	0.142652	0.072404	0.532771	0.00258384	0	0.0068365	0.138781	0	0.193823	0	0	0	0.0767263	0	0.0440471	0.0471263	0	0.0600751	0.404386	0.00393698	0.00161569	0.0200627	0	0	0	0.0016313	0	0.00431621	0.0876191	0	0.12237	0	0	0	0.048441	0	0.027809	0.0297531	0	0.0379282	0.255308	0.00248561	0.00102006	0.0126665	0	0
4.32152	0.138095	0.148633	0.0444668	0.107352	0.142184	0.45317	0.000904887	0.0095631	0.00516898	0.042728	0	0.302572	0	0	0.0133086	0	0.0138377	0.0104833	0.091772	0	0.0288984	0.394979	0	0	0.0832004	0	0	0.00258375	0.000574707	0.00607367	0.0032829	0.0271372	0	0.192168	0	0	0.00845252	0	0.0087885	0.0066581	0.0582857	0	0.0183538	0.250857	0	0	0.0528418	0	0
4.6991	0.135501	0.268132	0.0784752	0.177381	0.0974005	0.746715	0	0	0.0515088	0.0793559	0	0.184198	0	0.0236652	0.0271112	0.00380038	0	0.025152	0.0790555	0	0.0767988	0.326661	0.0536048	0	0.0688135	0	0	0.000274765	0	0	0.0419061	0.0645617	0	0.149858	0	0.0192533	0.0220568	0.00309188	0	0.020463	0.0643173	0	0.0624813	0.265762	0.0436113	0	0.0559847	0	0
3.52817	0.0453091	0.027599	0.0937775	0	0	0.181103	0.0890535	0	0.10508	0	0	0.0766379	0	0.0773555	0	0	0.00541993	0.114102	0.246536	0.00207107	0.00200408	0.164263	0	0.0535773	0	0.00454577	0	0.0593537	0.00860057	0	0.0101484	0	0	0.00740151	0	0.00747081	0	0	0.000523444	0.0110197	0.0238098	0.000200019	0.000193549	0.0158641	0	0.00517437	0	0.000439019	0
4.05351	0.107019	0.107987	0.142399	0.144538	0.116411	0.40775	0.0140243	0	0.0475753	0.126395	0	0.129839	0	0.0554385	0	0.0366088	0	0.0273947	0.0498502	0	0.167438	0.335738	0	0	0.00632511	0	0	0.00337418	0.00813253	0	0.0275884	0.0732951	0	0.0752923	0	0.0321482	0	0.0212291	0	0.0158859	0.0289077	0	0.0970954	0.194691	0	0	0.00366787	0	0
4.56638	0.128876	0.128675	0.199716	0.197152	0.141135	0.600757	0.0307046	0	0.00897134	0.111618	0	0.143087	0	0.0244696	0	0	0	0.0695809	0.0485693	0	0.0709326	0.354539	0	0	0	0.125856	0	0.0116718	0.0242949	0	0.00709854	0.0883171	0	0.113217	0	0.0193615	0	0	0	0.0550556	0.0384303	0	0.0561252	0.280528	0	0	0	0.0995834	0
3.19035	0.136664	0.0609544	0.016011	0.0658766	0	0.286742	0.0313996	0	0.0768821	0.0407533	0	0.311216	0.00525546	0.0216467	0.00126952	0	0.0216216	0	0.0145807	0.000118884	0.0270032	0.399793	0	0.0168787	0	0.0108792	0	0.0207024	0.0129307	0	0.0316608	0.0167826	0	0.128162	0.00216425	0.00891432	0.0005228	0	0.00890402	0	0.0060045	4.89578e-05	0.0111202	0.164639	0	0.00695083	0	0.00448018	0
4.31783	0	0.110653	0.0927212	0.20698	0.0471001	0.543803	0.00116423	0	0.0040252	0.103737	0	0.0919461	0.00321708	0.0288305	0.0209208	0	0	0.0372475	0.0712798	0.0677906	0.0676682	0.458558	0	0	0	0.0136359	0	0.0299787	0.000574101	0	0.0019849	0.0511547	0	0.0453403	0.0015864	0.0142168	0.0103164	0	0	0.0183674	0.0351494	0.0334288	0.0333684	0.226123	0	0	0	0.00672413	0
4.09121	0.107302	0.337454	0.118321	0.301087	0.423648	0.741262	0.00678945	0	0.017303	0.0757554	0	0.11537	0	0.0277432	0.00607064	0.0173019	0	0.00559199	0	0.194212	0.0556092	0.44925	0.000794235	0	0.0157217	0	0	0.0124879	0.00696956	0	0.0177621	0.077765	0	0.11843	0	0.0284792	0.00623168	0.0177609	0	0.00574034	0	0.199364	0.0570844	0.461167	0.000815304	0	0.0161387	0	0
4.63444	0.0242692	0.225167	0.245285	0.157317	0.255839	0.437863	0.0166519	0	0	0.125586	0	0.106619	0.00131338	0	0.00398684	0	0.045258	0.011068	0.0988448	0	0.0145436	0.415317	0	0.000610668	0.160202	0	0	0	0.0106089	0	0	0.0800101	0	0.0679262	0.000836746	0	0.00253999	0	0.0288336	0.00705136	0.0629735	0	0.00926564	0.264596	0	0.000389054	0.102064	0	0
4.9479	0.226864	0.273329	0.310917	0.32251	0.265934	0.883398	0	0	0.0443218	0.269685	0	0.114266	0	0.0334477	0.0285136	0	0	0.0599213	0.0950354	0	0.0389425	0.308762	0	0	0.00528056	0	0	0.00182346	0	0	0.0461257	0.280661	0	0.118917	0	0.034809	0.0296741	0	0	0.0623601	0.0989034	0	0.0405275	0.321329	0	0	0.00549548	0	0
4.9368	0.098554	0.145985	0.163111	0.119676	0.0485745	0.425887	0	0.000909957	0.00685912	0.0450618	0	0.186596	0	0.0144894	0	0	0.0511281	0.0541883	0.100737	0	0.0702358	0.40212	0.000230731	0	0.0674437	0	0	0	0	0.000515935	0.00388904	0.0255495	0	0.105798	0	0.00821536	0	0	0.0289891	0.0307242	0.057117	0	0.039823	0.227997	0.000130822	0	0.0382399	0	0
4.55346	0.227503	0.0416555	0.181111	0.106407	0.120222	0.511193	0.00287021	0	0.0153304	0.222967	0	0.0937936	0	0.0212472	0.0122205	0.0334385	0	0.0237283	0.0217533	0	0.0260641	0.513946	0	0	0	0.00413243	0	0.00850846	0.00135753	0	0.00725087	0.105457	0	0.0443617	0	0.0100493	0.00577996	0.0158154	0	0.0112228	0.0102887	0	0.0123276	0.243082	0	0	0	0.00195452	0
3.97261	0.0675277	0.111485	0.219736	0.164736	0.159458	0.515284	0.0085638	0.00506043	0.0353556	0.146901	0	0.152234	0	0	0.00272691	0.0551649	0	0.0383818	0.0319859	0	0.049262	0.460068	0.00100818	0	0.0121185	0.0011696	0	0	0.00671334	0.00396697	0.027716	0.115158	0	0.119339	0	0	0.00213768	0.0432449	0	0.0300883	0.0250744	0	0.0386175	0.360657	0.000790334	0	0.00949996	0.000916877	0
3.72242	0.047792	0.223576	0.225054	0.22422	0.182244	0.527574	0.00145466	0	0.101087	0.246583	0	0.0568625	0	0.0524303	0.00420426	0	0	0.0396189	0.0498674	0	0.129661	0.290023	0	0	0.0179247	0	0	0.0102837	0.00125916	0	0.0875014	0.213443	0	0.0492205	0	0.045384	0.00363923	0	0	0.0342943	0.0431655	0	0.112236	0.251045	0	0	0.0155157	0	0
4.82136	0.0910072	0.148925	0.0722399	0.0928736	0.0474963	0.401221	0.0437958	0	0.0135618	0.147874	0	0.138142	0	0.0142767	0.0117032	0	0	0.0266849	0.0666138	0	0.06523	0.400288	0	0	0.0525266	0	0	0.0193025	0.0230237	0	0.00712954	0.0777384	0	0.0726218	0	0.00750535	0.00615243	0	0	0.0140284	0.0350192	0	0.0342917	0.210434	0	0	0.0276135	0	0
4.44302	0.142101	0.0734267	0.0393421	0.0929951	0.199803	0.456026	0.00310454	0.00842392	0	0.0616837	0	0.153966	0	0	0.00660122	0.01757	0	0.0204226	0	0	0.0040001	0.587534	0	0.000772089	0.120939	0	0	0.014982	0.00109997	0.00298468	0	0.0218552	0	0.0545519	0	0	0.00233888	0.00622524	0	0.00723595	0	0	0.00141728	0.20817	0	0.000273559	0.0428502	0	0
3.8305	0.0895398	0.146908	0.368103	0.142242	0.17339	0.481692	0.0315314	0	0.0139352	0.0820995	0	0.211304	0	0.00278961	0	0.0215318	0.0423839	0	0.0250109	0	0.0704879	0.396714	0	0	0.102211	0	0	0	0.0215739	0	0.00953449	0.0561727	0	0.144575	0	0.00190866	0	0.0147321	0.0289992	0	0.0171125	0	0.048228	0.271433	0	0	0.0699332	0	0
4.26454	0.0524408	0.142129	0.0449642	0.104478	0.102545	0.389402	0.00978974	0	0.00727595	0.0764214	0	0.213876	0	0.00674012	0	0.00957893	0	0.0173098	0.0877599	0	0.0857478	0.39155	0.0227951	0	0.0701912	0	0	0.000964474	0.00485825	0	0.00361076	0.0379248	0	0.106138	0	0.00334485	0	0.00475364	0	0.00859017	0.0435517	0	0.0425531	0.19431	0.0113123	0	0.0348331	0	0
4.53579	0.140182	0.217648	0.328265	0.194153	0.158097	0.68227	0	0	0.122885	0.315971	0	0.0433342	0	0.0269918	0.0134424	0	0	0.0667669	0.026546	0	0.0864547	0.279376	0	0	0.0139132	0	0	0.00431906	0	0	0.100968	0.259617	0	0.0356055	0	0.0221778	0.0110449	0	0	0.0548589	0.0218114	0	0.0710354	0.229548	0	0	0.0114317	0	0
5.00852	0.0574306	0.206117	0.224604	0.187951	0.153125	0.463508	0	0	0.0467016	0.165726	0	0.120083	0	0.0189285	0	0	0.00197908	0.0268553	0.113925	0	0.104826	0.351117	0	0	0.0498588	0	0	0	0	0	0.0347349	0.123261	0	0.0893132	0	0.0140783	0	0	0.00147197	0.0199739	0.0847328	0	0.0779653	0.261148	0	0	0.0370831	0	0
5.13697	0.143319	0.0804895	0.0868056	0.0926264	0.106512	0.512432	0.0143889	0	0.0427695	0.0549652	0	0.151649	0	0	0	0	0	0.0399837	0.0383803	0	0.0892044	0.44762	0.00955825	0	0.103345	0	0	0.00813474	0.006248	0	0.0185715	0.0238672	0	0.0658497	0	0	0	0	0	0.0173619	0.0166656	0	0.0387346	0.194367	0.00415041	0	0.0448749	0	0
4.18553	0.000451351	0.0194675	0.0621735	0.0834388	0.0731625	0.487979	0	0.0123071	0	0.0109586	0	0	0	0.0166028	0.00758845	0.00295082	0.0126533	0	0	0.63216	0.00720463	0.283686	0	0	0	0.0138885	0	0	0	0.00320289	0	0.00285194	0	0	0	0.00432085	0.00197488	0.000767947	0.00329299	0	0	0.164518	0.00187499	0.0738287	0	0	0	0.00361444	0
2.94593	0.0373735	0.351341	0.230838	0.236294	0.39015	0.56751	0.0154151	0	0.00936472	0.0424396	0	0.159478	0	0	0	0	0.0348246	0.0200627	0.194527	0	0.0165102	0.437683	0	0	0.0652928	0	0	0.0044019	0.0123819	0	0.007522	0.0340887	0	0.128097	0	0	0	0	0.027972	0.0161149	0.156249	0	0.0132614	0.351559	0	0	0.0524449	0	0
5.44305	0.0804944	0.284589	0.168829	0.432899	0.443724	0.689375	0.00614481	0	0.0333918	0.12967	0	0.097384	0	0.0385506	0	0.0092389	0	0	0.0344485	0	0.0948665	0.473163	0.0100185	0	0.00216197	0	0	0.0709615	0.00642085	0	0.0348919	0.135495	0	0.101759	0	0.0402824	0	0.00965394	0	0	0.035996	0	0.0991281	0.494419	0.0104685	0	0.0022591	0	0
4.51532	0.0319465	0.139461	0.172449	0.078889	0.101653	0.35827	0.0219356	0	0.0129201	0.0839403	0	0.149448	0	0	0.0111553	0.00553942	0.0709803	0.000373755	0.038023	0.00471352	0.0329461	0.492652	0	0	0.0693966	0	0	0.00597562	0.011945	0	0.00703563	0.0457097	0	0.0813819	0	0	0.00607462	0.00301649	0.0386523	0.000203528	0.0207055	0.00256675	0.0179408	0.268274	0	0	0.0377899	0	0
4.04297	0.0517202	0.130534	0.253075	0.141122	0.143039	0.433965	0.000871174	0	0.0760108	0.232487	0	0.137183	0.00453017	0.0187141	0.0189549	0.0193317	0	0	0.0192508	0	0.0510295	0.407953	0	0.00425729	0	0.00942684	0	0	0.000498685	0	0.0435108	0.133082	0	0.0785275	0.0025932	0.0107125	0.0108503	0.011066	0	0	0.0110197	0	0.0292108	0.233524	0	0.002437	0	0.00539619	0
4.86404	0.038956	0.153025	0.092061	0.0812517	0.044983	0.428975	0.0221634	0.0043789	0	0.117791	0	0.231861	0	0.0297355	0.0304108	0.0378399	0	0.0630152	0.0833116	0	0.0608509	0.258327	0.0107647	0.0082624	0.041288	0	0	0	0.00906212	0.00179043	0	0.048162	0	0.0948029	0	0.0121582	0.0124343	0.0154719	0	0.0257655	0.0340642	0	0.0248805	0.105624	0.00440143	0.00337831	0.0168817	0	0
3.039	0.0573164	0.0417201	0	0.0108403	0	0.190318	0.0133889	0	0.0123537	0.050817	0	0.0911224	0	0	0.000377511	0	0.0368001	0.00688498	0.0642122	0	0.021998	0.457825	0.123002	0	0.0995926	0	0	0.0216251	0.00289319	0	0.00266951	0.010981	0	0.0196906	0	0	8.15762e-05	0	0.00795212	0.00148777	0.0138756	0	0.00475354	0.0989313	0.0265794	0	0.0215209	0	0
4.14506	0.121483	0.17332	0.127272	0.226004	0.354878	0.611427	0	0	0.0244162	0.0535373	0	0.182937	0	0	0.0319264	0	0.0204021	0.00437952	0.0908973	0	0.0288435	0.501307	0.000940166	0	0.0479108	0	0	0.012503	0	0	0.0187009	0.0410052	0	0.140115	0	0	0.0244531	0	0.0156264	0.00335436	0.06962	0	0.0220918	0.383961	0.000720092	0	0.0366958	0	0
4.51655	0.167698	0.0947514	0.0427755	0.0840084	0.0792789	0.522734	0	0	0.030378	0.0578867	0	0.0746083	0	0.0405325	0.00496071	0	0.0472899	0.0386748	0.103906	0	0.0378767	0.532378	0	0	0.0276691	0	0	0.00383944	0	0	0.0137889	0.0262754	0	0.0338655	0	0.0183982	0.00225172	0	0.0214654	0.0175549	0.0471642	0	0.0171927	0.241652	0	0	0.0125593	0	0
4.16117	0.158606	0.196981	0.416395	0.235835	0.00940018	0.705285	0	0	0.118106	0.386603	0	0.00269522	0	0.0461313	0.0223348	0	0	0.0633255	0.0343945	0	0.0800618	0.246149	0	0	0	0	0	0.00019905	0	0	0.0910091	0.297907	0	0.00207687	0	0.0355476	0.0172106	0	0	0.048797	0.0265035	0	0.0616936	0.189676	0	0	0	0	0
4.35681	0.142029	0.192162	0.18963	0.164948	0.120538	0.597719	0	0	0.0372754	0.12991	0	0.122303	0	0.0181639	0.00179952	0	0.0515942	0.0218408	0.0968379	0	0.0766338	0.382243	0	0	0.0574796	0	0	0.00391793	0	0	0.0284317	0.0990888	0	0.0932865	0	0.0138545	0.00137258	0	0.0393534	0.016659	0.0738629	0	0.0584523	0.291555	0	0	0.0438424	0	0
4.89358	0.113353	0.124653	0.297728	0.131483	0.168623	0.580079	0.00880662	0	0.002994	0.134406	0	0.147541	0	0.000742262	0.000927555	0	0.109411	0.0235545	0.0536737	0	0.056069	0.426427	0.0044271	0	0.0310203	0	0	0	0.0065752	0	0.00223538	0.100351	0	0.110157	0	0.000554188	0.000692532	0	0.0816885	0.0175863	0.0400739	0	0.0418623	0.318379	0.00330536	0	0.0231604	0	0
4.84552	0.116483	0.255245	0.0376573	0.111075	0.0427938	0.53262	0.0140234	0	0.067141	0.106888	0	0.0918568	0	0.0178416	0.0325409	0	0.0206329	0.0305853	0.0878618	0	0.0310665	0.412553	0.00512161	0	0.0818868	0	0	0	0.00804428	0	0.0385142	0.0613146	0	0.0526919	0	0.0102345	0.0186665	0	0.0118357	0.0175447	0.0504003	0	0.0178207	0.236653	0.00293791	0	0.0469728	0	0
5.054	0.0909739	0.192952	0.0631606	0.132941	0.0540578	0.430579	0	0.00446389	0.0885988	0.107037	0	0.0857865	0	0.087678	0.0069344	0	0.0406672	0.0138747	0.0936035	0	0.0523152	0.398075	0	0	0.0209662	0	0	0	0	0.00248141	0.0492508	0.0595002	0	0.0476875	0	0.048739	0.00385474	0	0.0226063	0.00771273	0.0520329	0	0.0290813	0.221284	0	0	0.0116548	0	0
4.3048	0.065854	0.0750114	0.0340532	0.0571668	0	0.354787	0.00201088	0	0.0068932	0.0703605	0	0.141418	0	0.00440442	0.00543835	0	0.0274278	0.0816148	0.280063	0	0.0305223	0.264554	0	0	0.0852937	0	0	0	0.000800638	0	0.00274454	0.0280142	0	0.0563058	0	0.00175363	0.00216529	0	0.0109204	0.0324951	0.111508	0	0.0121525	0.105333	0	0	0.0339599	0	0
3.93451	0.075622	0.238465	0.190781	0.113242	0.00249503	0.466411	0	0	0.127601	0.286684	0	0.0664933	0	0.0525791	0.0531439	0	0	0.0805935	0.0367604	0	0.0270947	0.232499	0	0	0.031592	0	0	0.00495993	0	0	0.0835807	0.187783	0	0.0435543	0	0.0344403	0.0348102	0	0	0.0527902	0.0240787	0	0.0177475	0.152291	0	0	0.0206933	0	0
4.72933	0.198726	0.290574	0.110094	0.131964	0.108923	0.624195	0.00580429	0	0.0336398	0.153197	0	0.212026	0	0.0141371	0.0420426	0	0	0.0622256	0.0660579	0	0.0999158	0.245479	0.0095406	0	0.0559339	0	0	0	0.00460636	0	0.0266969	0.121579	0	0.168267	0	0.0112193	0.0333655	0	0	0.0493829	0.0524244	0	0.0792943	0.194815	0.00757154	0	0.0443898	0	0
4.47714	0.150384	0.0583659	0.258924	0.141003	0.144495	0.650935	0	0	0.051082	0.235086	0	0.0189144	0	0.0289719	0.012285	0.0381486	0	0.0418698	0	0.0308196	0.072617	0.460056	0	0	0.00483378	0	0	0.00531534	0	0	0.0308784	0.142107	0	0.0114335	0	0.0175132	0.00742615	0.0230604	0	0.0253098	0	0.01863	0.0438961	0.278098	0	0	0.00292196	0	0
3.65129	0	0.177576	0.770227	0.266219	0.070558	0.801457	0	0	0.00164529	0.360804	0	0	0	0.0630623	0.0738639	0.10607	0	0.0712881	0.00495561	0.0235539	0.0761806	0.21638	0.00216041	0	3.57935e-05	0	0	0	0	0	0.00132803	0.291231	0	0	0	0.0509022	0.0596209	0.0856171	0	0.0575418	0.00400003	0.0190121	0.0614909	0.174656	0.00174382	0	2.88915e-05	0	0
3.18526	0	0	0	0	0	0	0.0614344	0	0.12938	0.00937756	0	0.114106	0	0.0224895	0	0	0	0.074703	0.143291	0	0.0730991	0.312402	0	0.0169847	0	0.042033	0.000699692	0	0.00287395	0	0.00605249	0.00043869	0	0.00533797	0	0.00105208	0	0	0	0.00349466	0.00670327	0	0.00341963	0.0146144	0	0.000794559	0	0.00196634	3.27321e-05
1.59139	0.073675	0	0.16496	0.166632	0.00597302	0.430206	0.0229438	0	0.00981056	0.0877002	0	0.0893008	0	0.00471097	0	0.00147647	0	0.0337082	0.362988	0	0.0183669	0.239419	0	0.0771419	0	0.0224778	0	0.0299565	0.00809764	0	0.00346248	0.0309524	0	0.0315173	0	0.00166266	0	0.000521098	0	0.0118968	0.128111	0	0.00648231	0.084499	0	0.027226	0	0.00793319	0
4.49878	0.163639	0.00672471	0.614206	0.140178	0	0.637316	0.000381909	0	0.0927436	0.35625	0	0	0.00234331	0.0517037	0.020417	0.165748	0	0.0750424	0.00124959	0	0.0994134	0.115601	0.00783103	0.000623319	0.000229342	0.010422	0	0	0.000229628	0	0.0557634	0.2142	0	0	0.00140895	0.0310876	0.012276	0.0996582	0	0.0451203	0.000751332	0	0.0597737	0.0695067	0.00470851	0.000374779	0.000137895	0.00626637	0
3.32667	0.0681624	0.125279	0.29102	0.120306	0.106726	0.497215	0.0442772	0	0.0500317	0.0859811	0	0.269209	0	0	0	0	0.0865089	0	0.0892639	0.0159284	0.027278	0.305638	0	0	0.0185537	0	0	0.00733061	0.0218452	0	0.0246843	0.0424207	0	0.13282	0	0	0	0	0.0426811	0	0.0440404	0.00785865	0.0134582	0.150793	0	0	0.0091539	0	0
#VALUE!	0.0122367	0.0555669	0	0	0	0.116119	0.0104952	0	0.00016681	0.0832371	0	0.241594	0	0.0201973	0.0166392	0	0.0137841	0.0953639	0.0415808	0	0.0358739	0.272361	0	0	0.166534	0	0.00217188	0	0.000827226	0	1.31478e-05	0.00656069	0	0.0190423	0	0.00159194	0.00131149	0	0.00108645	0.00751651	0.00327737	0	0.00282755	0.0214673	0	0	0.0131261	0	0.000171186
4.47182	0.0668531	0.0574221	0.366259	0.0870878	0	0.425233	0.00592753	0	0.0395822	0.280489	0	0.0964534	0	0.0605637	0.0150515	0.144037	0	0.0189416	0	0	0.0932749	0.236342	0	0.00107584	0.00793626	0	0	0.000323826	0.00245787	0	0.0164129	0.116306	0	0.0399947	0	0.0251129	0.00624114	0.0597255	0	0.00785419	0	0	0.0386767	0.0980001	0	0.0004461	0.00329079	0	0
3.54306	0.0485801	0.0143333	0.108811	0	0	0.191896	0.00402112	0	0.0341422	0.151367	0	0.361688	0	0	0.0505577	0.0191593	0.0187114	0	0	0.0411243	0.0102848	0.296495	0	0	0.0109162	0	0	0.00153302	0.000844022	0	0.00716636	0.0317715	0	0.0759173	0	0	0.0106119	0.00402147	0.00392746	0	0	0.00863186	0.00215876	0.0622334	0	0	0.00229128	0	0
3.93648	0	0.0180403	0.00687222	0	0	0.0726168	0.0131433	0	0.114355	0	0	0.106873	0	0.0328524	0	0	0	0.105207	0.0430874	0	0.0290138	0.322096	0	0.0962511	0	0.132523	0.00295628	0.00164135	0.00114741	0	0.00998321	0	0	0.00933	0	0.00286801	0	0	0	0.00918456	0.00376152	0	0.0025329	0.0281189	0	0.0084027	0	0.0115692	0.000258082
3.20713	0.0556536	0.056443	0.0116887	0	0	0.0987955	0.288132	0	0.250319	0.0258363	0	0	0	0	0	0	0.0138702	0	0.0649133	0.036673	0	0.2855	0	0.012312	0.0196584	0	0.000919973	0.00186557	0.0095558	0	0.00830175	0.000856854	0	0	0	0	0	0	0.000459999	0	0.00215283	0.00121625	0	0.00946853	0	0.000408322	0.000651964	0	3.05106e-05
3.22766	0.101831	0.0620348	0.227449	0.080005	0	0.395319	0.0328161	0	0.0619636	0.230417	0	0.0971478	0	0.0282811	0	0.0636515	0	0.076546	0.0279234	0	0.121282	0.240435	0	0	0.0135653	0	0	0.00597143	0.012324	0	0.0232703	0.0865327	0	0.0364836	0	0.0106209	0	0.0239042	0	0.0287467	0.0104866	0	0.0455471	0.0902948	0	0	0.00509443	0	0
4.17935	0.0937194	0.177562	0.177807	0.108403	0.0948172	0.557642	0.0119859	0	0.014332	0.131049	0	0.221195	0	0.00330581	0.0758923	0	0	0.0393877	0.00577882	0	0.0931527	0.369204	0.00970163	0	0.016145	0.00433296	0	0.00453729	0.00654194	0	0.00782241	0.0715267	0	0.120729	0	0.00180431	0.0414221	0	0	0.0214979	0.00315409	0	0.0508429	0.201512	0.00529517	0	0.00881196	0.00236493	0
#VALUE!	0	0	0	0	0	0	0.0296469	0	0.103615	0.0864217	0	0.1813	0	0	0	0.06882	0.0634581	0.0596585	0.036715	0	0.0741179	0.23066	0	0	0.04415	0	0	0.0214372	0.000718629	0	0.00251159	0.00209483	0	0.00439463	0	0	0	0.00166817	0.0015382	0.0014461	0.000889957	0	0.00179659	0.0055911	0	0	0.00107018	0	0
4.02435	0.0955123	0.0713457	0.135859	0.0995856	0.0518232	0.372911	0.00573886	0	0.131024	0.108804	0	0.250809	0	0.0418909	0.00982079	0.0556637	0	0.00633012	0.117738	0	0.0873123	0.162662	0	0.00622936	0.0159764	0	0	0	0.00209221	0	0.0477672	0.0396668	0	0.0914374	0	0.0152721	0.00358036	0.0202933	0	0.00230777	0.0429236	0	0.0318314	0.0593017	0	0.00227103	0.00582449	0	0
0.876173	0.068919	0	0.134715	0.0136049	0	0.324193	0.00589085	0	0.00826565	0.324043	0	0.101726	0	0.00941433	0	0.100058	0	0.0398316	0.0138048	0.014203	0.0263042	0.267607	0.0376889	0	0.0487141	0	0	0.00244863	0.00128133	0	0.00179787	0.070483	0	0.0221265	0	0.00204772	0	0.0217637	0	0.00866382	0.0030027	0.00308931	0.00572146	0.0582075	0.00819776	0	0.0105959	0	0
3.89443	0	0	0	0	0	0.134309	0.0247074	0	0.0713394	0.039279	0	0.14731	0	0.00224793	0	0	0	0.0208057	0.0424633	0	0.00068149	0.50606	0	0	0.140419	0.00468764	0	0	0.00257924	0	0.0074472	0.00410038	0	0.0153778	0	0.000234664	0	0	0	0.00217194	0.00443279	0	7.11415e-05	0.0528282	0	0	0.0146585	0.000489348	0
1.62761	0.0934995	0.0108215	0.277967	0.178297	0	0.328236	0.032526	0	0.0153125	0.155381	0	0.200885	0.0600434	0	0	0	0.0973562	0.0415997	0.0935103	0	0.0978671	0.174208	0	0.00362357	0	0.0211385	0	0.00654929	0.017189	0	0.00809218	0.0821137	0	0.106161	0.031731	0	0	0	0.0514496	0.0219841	0.0494172	0	0.0517197	0.0920635	0	0.00191494	0	0.011171	0
3.41719	0.0463424	0	0.81512	0.160951	0	0.392307	0	0	0.0607393	0.496114	0	0	0	0.0606728	0.0342551	0.155808	0	0.104363	0	0.00120299	0.0607202	0.024355	0	0	0	0.00177041	0	0	0	0	0.0317779	0.259559	0	0	0	0.0317431	0.0179217	0.0815164	0	0.054601	0	0.000629388	0.0317679	0.0127422	0	0	0	0.000926254	0
3.28211	0.0636382	0.0787958	0	0.0469789	0.112023	0.386253	0.0278332	0	0.0214247	0.0229006	0	0.0948329	0	6.77579e-05	0	0	0	0.0154732	0.0259374	0.158236	0.0196575	0.586559	0	0	0.013186	0	0	0.0138921	0.00882198	0	0.00679074	0.00725855	0	0.0300581	0	2.14765e-05	0	0	0	0.00490436	0.0082211	0.0501544	0.00623063	0.185915	0	0	0.00417942	0	0
3.61659	0.0192242	0	0.141489	0.018923	0	0.207184	0.0212067	0	0.0364615	0.153225	0	0.252359	0	0.00762764	0	0.241228	0	0.0133706	0.00242054	0	0.0556649	0.177916	0	0.00461673	0.031563	0	0	0.00234153	0.0057697	0	0.00992008	0.0416879	0	0.0686592	0	0.00207525	0	0.0656309	0	0.00363774	0.000658555	0	0.0151448	0.0484055	0	0.00125607	0.00858735	0	0
4.08506	0.0176554	0.0863185	0.211977	0.0894224	0.0788582	0.324146	0	0	0.0676521	0.204664	0	0.106388	0	0.00488696	0	0	0.0312845	0.0331126	0.0159002	0	0.0386939	0.483366	0	0	0.00962658	0.00154775	0	0.00287717	0	0	0.0311467	0.0942262	0	0.0489806	0	0.00224993	0	0	0.0144032	0.0152449	0.00732039	0	0.0178145	0.222539	0	0	0.00443203	0.000712577	0
2.49702	0.0660362	0.190539	0.234218	0.196922	0.0111708	0.482903	0	0	0.0519721	0.12272	0	0.246025	0	0.0289636	0.0142957	0	0.0463234	0.0355665	0.163374	0	0.061407	0.208801	0	0.000870864	0	0.0165454	0	0.0031356	0	0	0.0392034	0.0925699	0	0.185581	0	0.0218478	0.0107835	0	0.0349425	0.0268284	0.123236	0	0.0463204	0.157502	0	0.000656908	0	0.0124804	0
3.97278	0.0444069	0.0377871	0	0	0	0.0425968	0.0558929	0	0.087847	0.0381051	0	0.136241	0	0.00816669	0	0	0	0.0591773	0.0450974	0	0.0767071	0.360671	0.00622948	0	0.123812	0	0	0.00205224	0.00826747	0	0.012994	0.00563637	0	0.0201523	0	0.00120799	0	0	0	0.00875329	0.00667065	0	0.0113462	0.0533493	0.000921443	0	0.0183139	0	0
4.65372	0	0	0	0	0	0.0356406	0.0489952	0	0	0.0775861	0	0.198315	0	0.0178397	0.0227445	0.0134878	0	0.021677	0.0469423	0.0306728	0.0725543	0.300345	0	0	0.134906	0	0	0.0139347	0.00703507	0	0	0.0111404	0	0.0284754	0	0.00256156	0.00326581	0.00193667	0	0.00311254	0.0067403	0.00440421	0.0104179	0.0431257	0	0	0.0193707	0	0
3.20677	0.0589359	0.148975	0.0436846	0.0995874	0.1209	0.390556	0.00469302	0	0.0196402	0.122852	0	0.135048	0	0	0	0	0.0302082	0.0125598	0.0944977	0	0.0739878	0.449803	0	0	0.0547956	0	0	0.0019138	0.00259485	0	0.0108594	0.067927	0	0.0746703	0	0	0	0	0.0167026	0.00694453	0.0522493	0	0.040909	0.248704	0	0	0.0302974	0	0
2.9963	0.043274	0.128953	0.214926	0.166165	0.175013	0.816641	0	0.000738001	0.0036041	0.0424708	0	0.18177	0.0262692	0	0.00229894	0	0	0.0669149	0.122534	0	0.00375137	0.48206	0	0.013385	0.0542035	0	0	0	0	0.000295362	0.00144243	0.0169977	0	0.0727478	0.0105134	0	0.000920082	0	0	0.0267807	0.0490406	0	0.00150137	0.19293	0	0.00535695	0.0216933	0	0
4.64861	0.111928	0.0605548	0.37985	0.32985	0.260351	0.958357	0.00646988	0	0.0268907	0.17709	0	0.110346	0.0143441	0.0448227	0.0161682	0	0	0.0745586	0.0663473	0	0.0792978	0.312195	0	0	0	0.0400568	0	0.0314136	0.00593232	0	0.0246564	0.162376	0	0.101178	0.0131523	0.0410985	0.0148248	0	0	0.0683637	0.0608347	0	0.0727092	0.286255	0	0	0	0.0367286	0
4.37898	0.12111	0.0399227	0.296565	0.0855259	0	0.355054	0	0.00691564	0.103509	0.28468	0	0.0194412	0	0.09883	0.0209733	0.0425533	0	0.138943	0.01629	0	0.0726453	0.151679	0	0	0	0.0435412	0	0	0	0.00317486	0.0475191	0.130692	0	0.00892511	0	0.0453712	0.00962848	0.0195355	0	0.0637863	0.00747849	0	0.0333503	0.0696331	0	0	0	0.019989	0
4.37354	0.0860104	0.12834	0.33374	0.182715	0.0477365	0.519965	0.0161663	0	0.119812	0.261712	0	0.0996224	0	0.0197186	0.00741788	0	0	0.0560725	0.0863201	0	0.0615377	0.24565	0	0	0	0.0196676	0	0.00630312	0.0118775	0	0.0880271	0.192282	0	0.0731935	0	0.0144874	0.00544998	0	0	0.041197	0.0634201	0	0.0452122	0.180481	0	0	0	0.0144499	0
3.13775	0.0965629	0.112214	0.404757	0.205807	0.209084	0.729562	0.00197092	0	0.0215719	0.265771	0	0	0	0.0393658	0.0251176	0.0982196	0	0.0288442	0.00195798	0.0621307	0.0685709	0.382308	0.00125435	0	0.00165396	0.000489845	0	0.000773593	0.00163205	0	0.0178629	0.220075	0	0	0	0.0325973	0.0207989	0.081332	0	0.0238848	0.00162133	0.0514481	0.056781	0.316575	0.00103868	0	0.00136958	0.000405623	0
4.17149	0.175546	0.121052	0.0968958	0.0433971	0.0536332	0.539149	0.00234303	0	0.00214836	0	0	0.264131	0	0.0161752	0.0211064	0	0.0177633	0.0028189	0.0338031	0.395231	0.000236416	0.227916	0	0	0.0163274	0	0	0	0.000353959	0	0.000324551	0	0	0.039902	0	0.00244357	0.00318851	0	0.00268348	0.000425848	0.0051066	0.0597071	3.57151e-05	0.034431	0	0	0.00246657	0	0
4.0479	0.375636	0.424615	0.299075	0.180766	0	0.549816	0.00491671	0.0498036	0.121119	0.295847	0	0.129549	0	0.0616996	0.0567184	0	0	0.0729717	0.0154805	0.000195429	0.0957896	0.0853977	0	0	0.0105115	0	0	0	0.00401416	0.0406613	0.0988858	0.241539	0	0.105768	0	0.0503735	0.0463067	0	0	0.0595765	0.0126388	0.000159555	0.0782058	0.0697214	0	0	0.00858192	0	0
5.2954	0.0830623	0.0404461	0.700887	0.303487	0	0.933357	0	5.63779e-05	0.00676054	0.387565	0	0	0.0737946	0.0573832	0	0.0597102	0	0.0967737	0	0	0.0590961	0.194646	0	0	0	0.0459833	0	0.0182309	0	3.85191e-05	0.00461901	0.264796	0	0	0.0504187	0.0392059	0	0.0407958	0	0.0661187	0	0	0.0403763	0.132988	0	0	0	0.0314172	0
3.34452	0	0.201931	0.578743	0.218019	0	0.974049	0	0.00139593	0.0554216	0.376911	0	0	0	0.0488788	0.0265637	0.0117033	0	0.0958344	0.00269067	0.00963194	0.0537047	0.292045	0	0	0	0.008099	0.0171201	0	0	0.00117135	0.0465051	0.316271	0	0	0	0.0410149	0.02229	0.00982044	0	0.080416	0.00225778	0.0080823	0.0450644	0.245059	0	0	0	0.00679599	0.0143658
5.27959	0.00306637	0.0162627	0	0	0	0.07361	0.131847	0	0.0644691	0.0419453	0	0.220554	0	0	0	0	0	0.0574841	0.0364513	0	0.0532596	0.364785	0	0	0.029205	0	0	0	0.0212893	0	0.0104098	0.0067729	0	0.0356128	0	0	0	0	0	0.00928196	0.00588579	0	0.00859983	0.0589018	0	0	0.00471573	0	0
4.35291	0.180384	0.138191	0.608948	0.231186	0	0.805812	0.00680034	0	0.0240561	0.273569	0	0.0369526	0	0.0828509	0.023398	0.0721171	0	0.0829372	0	0.0825719	0.116898	0.189513	0	0	0	0.00833576	0	0	0.00562977	0	0.0199152	0.226479	0	0.0305919	0	0.0685896	0.0193704	0.0597034	0	0.068661	0	0.0683585	0.0967757	0.156892	0	0	0	0.0069009	0
3.95448	0.119846	0.238752	0.100528	0.133024	0	0.517155	0	0.0108197	0.060241	0.151785	0	0.292246	0	0.0430045	0.0150653	0	0	0.0358564	0.0312136	0.00797266	0.0731174	0.241278	0	0	0.0374	0	0	0	0	0.00761514	0.0423989	0.10683	0	0.205689	0	0.0302674	0.0106033	0	0	0.0252365	0.0219688	0.00561133	0.0514615	0.169816	0	0	0.0263229	0	0
4.39226	0.0502284	0.294471	0.295875	0.196207	0.103481	0.751834	0.0116825	0	0.0517042	0.211365	0	0.122542	0	0.081095	0.00954081	0	0	0.0441854	0.0686635	0	0.106756	0.280346	0	0	0.0121186	0	0	0	0.00852339	0	0.0377225	0.154208	0	0.089405	0	0.0591656	0.00696082	0	0	0.032237	0.0500958	0	0.0778878	0.204536	0	0	0.00884154	0	0
5.04938	0.0142369	0.0455097	0.272975	0.0552126	0	0.214873	0.0109174	0	0.0697079	0.438942	0	0.00266334	0	0.0307055	0.0106595	0.0350321	0.0389558	0.107066	0.0640531	0	0.0877704	0.0938303	0	0	0.00969674	0	0	0	0.00468552	0	0.0299172	0.188385	0	0.00114305	0	0.0131782	0.00457483	0.0150351	0.016719	0.0459505	0.0274903	0	0.0376693	0.04027	0	0	0.00416164	0	0
3.86109	0.00888395	0.164146	0	0	0	0.170264	0	0	0.044751	0.497458	0	0	0.00228198	0.0988612	0.068543	0	0	0.113894	0.025603	0	0.0573374	0.0714787	0.000408086	0	0	0.0193843	0	0	0	0	0.0112805	0.125396	0	0	0.000575224	0.0249202	0.0172779	0	0	0.0287095	0.00645382	0	0.0144532	0.0180179	0.000102867	0	0	0.00488625	0
3.28192	0.0657922	0.151215	0.170482	0.116733	0	0.429097	0.0221197	0	0.0619236	0.225776	0	0.158541	0	0.0213959	0	0	0.0586622	0.010399	0.114435	0	0.0294072	0.243707	0	0	0.0257313	0.0252048	0	0.00269659	0.0176087	0	0.0492952	0.179733	0	0.126209	0	0.0170325	0	0	0.0466989	0.00827831	0.0910975	0	0.02341	0.194007	0	0	0.0204838	0.0200647	0
4.80015	0.142809	0.106152	0.0474716	0.00956178	0.0279971	0.324452	0.16217	0	0.170796	0.0357056	0	0.170001	0	0	0.0572825	0	0	0.107783	0.0834484	0	0.030219	0.132444	0	0.0177527	0.0323977	0	0	0	0.0204778	0	0.021567	0.00450867	0	0.0214666	0	0	0.00723326	0	0	0.0136101	0.0105373	0	0.00381585	0.0167242	0	0.0022417	0.00409097	0	0
2.98286	0.0982078	0.106614	0.205372	0.135824	0	0.576829	0	0.00561988	0.0315604	0.128061	0	0.160872	0	0.0256772	0.0410667	0.0270702	0	0.0872696	0.0334342	0	0.119225	0.328019	0.00287134	0	0	0.00902513	0	0.000227698	0	0.00265358	0.0149021	0.0604674	0	0.0759601	0	0.0121242	0.0193907	0.0127819	0	0.0412066	0.0157868	0	0.0562953	0.154883	0.00135578	0	0	0.00426145	0
2.66667	0.0708382	0.0427846	0.122006	0.0342034	0	0.184757	0.00581135	0	0.034595	0.29759	0	0.161087	0	0.0387983	0.0357766	0.00783631	0	0.10413	0.0256516	0	0.0760463	0.207582	0	0	0.00509597	0	0	0	0.00182243	0	0.010849	0.0933239	0	0.0505166	0	0.0121671	0.0112195	0.00245746	0	0.032655	0.00804431	0	0.0238481	0.0650975	0	0	0.00159809	0	0
3.66287	0.0559515	0.0609164	0.569465	0.160368	0	0.549334	0	0	0.0113384	0.39818	0	0	0	0.0280783	0.051676	0.0805921	0	0.125011	0.0152573	0	0.0695418	0.213617	0	0	0.0034245	0.00328312	0	0	0	0	0.0073186	0.257013	0	0	0	0.0181236	0.0333552	0.0520196	0	0.0806908	0.00984809	0	0.044887	0.137883	0	0	0.0022104	0.00211915	0
3.41313	0.0375849	0.113635	0.0914491	0.0630452	0	0.277884	0.00206515	0	0.0797543	0.218244	0	0.112632	0	0.0786426	0.0248552	0	0	0.045956	2.69234e-05	0	0.0746191	0.310354	0	0	0.0487782	0	0	0.00407265	0.000851505	0	0.0328844	0.0899865	0	0.0464404	0	0.032426	0.0102483	0	0	0.0189486	1.11011e-05	0	0.030767	0.127966	0	0	0.0201123	0	0
4.28967	0.0716495	0.191351	0.4666	0.186679	0.0189112	0.650369	0.000913578	0	0.0371205	0.299281	0	0.0400905	0	0.0678286	0.0161176	0.0849041	0	0.12144	0.0188883	0	0.0567545	0.248178	0	0	0	0.00848319	0	0	0.000691364	0	0.0280915	0.226485	0	0.0303391	0	0.0513303	0.0121972	0.0642525	0	0.0919018	0.014294	0	0.0429498	0.187812	0	0	0	0.00641978	0
2.84338	0	0.0624099	0	0	0	0.0757299	0	0.00314902	0.070625	0.13995	0	0.262365	0	0.0239501	0.0175343	0	0	0.100294	0.033967	0	0.105103	0.207734	0	0	0.0353281	0	0	0	0	0.000923407	0.0207098	0.0410385	0	0.0769349	0	0.00702303	0.00514169	0	0	0.0294099	0.00996035	0	0.0308201	0.060915	0	0	0.0103595	0	0
3.54421	0.0571968	0.127505	0	0.0233433	0	0.307124	0.00636367	0	0.0264432	0.0380874	0	0.116037	0	0.0257899	0.0388973	0.0250254	0	0	0.0625768	0.157372	0.00493517	0.424686	0	0.000941866	0	0.0728452	0	0	0.00183412	0	0.00762136	0.0109774	0	0.0334437	0	0.00743306	0.0112108	0.00721273	0	0	0.0180357	0.0453572	0.0014224	0.122401	0	0.000271461	0	0.0209952	0
4.21178	0.0725838	0.113607	0.0399097	0.0463239	0	0.287619	0.00486923	0.0168567	0.087032	0.126857	0	0.166466	0	0.0214082	0.00254703	0.00957037	0	0.0454293	0.025661	0	0.0448622	0.400478	0	0	0.0438433	0	0	0.0041202	0.00220934	0.00764847	0.0394895	0.0575596	0	0.0755313	0	0.00971366	0.00115568	0.00434242	0	0.0206129	0.0116433	0	0.0203556	0.181711	0	0	0.0198933	0	0
3.85757	0.325976	0.196596	0.467281	0.294032	0.0198384	0.836532	0	0	0.127902	0.317093	0	0	0	0.0781857	0.0221264	0.0649184	0	0.0680605	0	0	0.110187	0.19941	0.00654862	0	0.00190648	0	0	0.00366225	0	0	0.143958	0.356899	0	0	0	0.0880008	0.024904	0.0730679	0	0.0766045	0	0	0.12402	0.224443	0.00737071	0	0.00214581	0	0
4.25371	0.0940422	0.169434	0.168615	0.252737	0.264638	0.589792	0.0214323	0	0	0.0942883	0	0.193352	0	0.00377025	0.00439426	0	0.0509936	0.00487814	0.228678	0	0.0310029	0.355284	0	0.00201778	0.00617315	0	0	0.00373502	0.0124347	0	0	0.0547046	0	0.11218	0	0.00218744	0.00254948	0	0.0295858	0.00283022	0.132676	0	0.0179874	0.206131	0	0.00117069	0.00358157	0	0
2.51702	0	0	0	0.42234	0	0.0237171	0	0.0246545	0.0477897	0.0485308	0	0.133256	0	0.0472859	0.00220316	0.0305706	0	0.0751186	0	0.00631497	0.0435352	0.141627	0	0	0.00419339	0	0	0.39492	0	0.0105234	0.0203984	0.0207147	0	0.0568787	0	0.0201833	0.000940387	0.0130486	0	0.0320633	0	0.00269546	0.0185824	0.0604513	0	0	0.00178989	0	0
4.12032	0.103317	0.164073	0.216092	0.141306	0	0.407598	0	0.00731096	0.199782	0.167064	0	0.127234	0	0.082203	0	0.0445444	0	0.0605417	0.0674544	0	0.0493486	0.175999	0	0	0.00235248	0.0101329	0	0.00603288	0	0.00491243	0.134239	0.112255	0	0.0854921	0	0.0552344	0	0.0299306	0	0.0406796	0.0453244	0	0.0331587	0.118258	0	0	0.00158069	0.00680857	0
3.40621	0.0525619	0.283352	0.596141	0.246433	0	0.608067	0	0.00939662	0.054256	0.344064	0	0.0717083	0	0.104712	0.0276944	0.0407216	0	0.120686	0.0162534	0.00653733	0.040407	0.151404	0	0	0	0.0121583	0	0	0	0.0087501	0.050523	0.320391	0	0.0667746	0	0.0975079	0.0257889	0.0379198	0	0.112383	0.0151351	0.00608754	0.0376269	0.140987	0	0	0	0.0113217	0
3.49124	0	0.0650669	0.183293	0.0346893	0	0.263769	0	0	0.0468553	0.285114	0	0.049005	0	0.0782557	0.0110049	0	0.000821396	0.147032	0	0.261356	0.0376568	0.0828987	0	0	0	0	0	0	0	0	0.016268	0.0989904	0	0.0170143	0	0.02717	0.00382086	0	0.000285185	0.0510489	0	0.0907417	0.0130743	0.0287821	0	0	0	0	0
2.88364	0.00227735	0.212495	0.0552728	0.0564952	0.0456383	0.336777	0	0.00207238	0.03353	0.216923	0	0.132068	0	0.0173795	0.0494255	0	0	0.0773236	0.00547222	0	0.0297573	0.400678	0	0	0.0353704	0	0	0	0	0.000909916	0.014722	0.0952439	0	0.0579869	0	0.0076308	0.0217012	0	0	0.0339504	0.00240268	0	0.0130655	0.175925	0	0	0.01553	0	0
4.01757	0.0579071	0.10716	0.267108	0.135137	0.139074	0.493827	0.00770553	0	0.043281	0.266699	0	0.070696	0	0.0154383	0.0063826	0	0	0.0466045	0.0074008	0	0.0493313	0.479833	0	0	0.00662802	0	0	0	0.00418041	0	0.0234809	0.14469	0	0.0383541	0	0.00837558	0.0034627	0	0	0.0252839	0.00401509	0	0.0267633	0.26032	0	0	0.00359584	0	0
4.22534	0.132293	0.162321	0.38412	0.186183	0.0153736	0.660308	0	0	0.0608474	0.322696	0	0.00528204	0	0.0376575	0.0133841	0.017626	0	0.112423	0.0365383	0	0.0513958	0.314817	0	0	0	0.0236253	0	0.00370679	0	0	0.0457042	0.242386	0	0.00396749	0	0.0282856	0.0100532	0.0132394	0	0.0844445	0.027445	0	0.0386048	0.236468	0	0	0	0.0177456	0
4.31349	0.161473	0.158791	0.165445	0.171032	0.0811429	0.565564	0	0	0.0738488	0.221684	0	0.0888598	0	0.0285068	0.00448017	0.00877617	0	0.037367	0.0460819	0	0.0561391	0.428447	0	0	0	0.0015946	0	0.00421425	0	0	0.0486219	0.145957	0	0.0585052	0	0.0187689	0.00294974	0.00577821	0	0.0246024	0.0303402	0	0.0369619	0.282089	0	0	0	0.00104988	0
3.61799	0.0400289	0.106239	0.0642689	0.0401935	0	0.193201	0.0156478	0	0.0583221	0.181795	0	0.217611	0	0.0592893	0.0184002	0.0314389	0.0290211	0.0299467	0.115544	0	0.0515922	0.181929	0	0.000410066	0.00905253	0	0	0	0.00661441	0	0.024653	0.0768455	0	0.0919853	0	0.0250619	0.00777783	0.0132894	0.0122673	0.0126586	0.0488408	0	0.0218083	0.0769025	0	0.000173337	0.00382655	0	0
3.50377	0.0215928	0.12504	0.285961	0.104022	0	0.34916	0	0	0.120815	0.313519	0	0.0514593	0	0.0936102	0.0251201	0	0	0.0752378	0.0326722	0	0.0574501	0.204536	0	0	0.0192096	0.00637094	0	0	0	0	0.0630309	0.163567	0	0.0268471	0	0.0488378	0.0131055	0	0	0.0392527	0.0170456	0	0.0299725	0.106709	0	0	0.0100219	0.00332381	0
3.37359	0.0057308	0.0407771	0	0	0	0.0403052	0.0123968	0	0.0101889	0.161541	0	0.282656	0	0.0196861	0.0275899	0	0.00359894	0.0206027	0.0806937	0	0.00553433	0.176828	0	0	0.189094	0	0.00958889	0	0.000847925	0	0.000696911	0.0110492	0	0.0193334	0	0.00134651	0.00188711	0	0.000246163	0.0014092	0.00551935	0	0.000378541	0.0120949	0	0	0.0129338	0	0.000655869
4.36311	0.167061	0.186527	0.305878	0.133548	0.0236263	0.591213	0.0151702	0	0.0469131	0.247626	0	0.13863	0	0.0400247	0.0544832	0.00403488	0	0.0295269	0.0121137	0.0294627	0.111795	0.24358	0.00378927	0	0.02285	0	0	0	0.011776	0	0.0364166	0.192221	0	0.107612	0	0.0310694	0.0422928	0.00313209	0	0.0229204	0.0094033	0.0228706	0.0867816	0.18908	0.00294144	0	0.0177374	0	0
3.85898	0.0688622	0.177697	0	0.00594399	0	0.430963	0.0253137	0	0.00168333	0.0674434	0	0.126321	0	0.0028573	0.0427295	0	0	0.0430198	0.0325508	0.318038	0.0216687	0.28223	0	0	0.0361441	0	0	0	0.0102622	0	0.000682424	0.0273417	0	0.0512109	0	0.00115835	0.0173226	0	0	0.0174403	0.0131961	0.128933	0.00878455	0.114416	0	0	0.0146529	0	0
4.56652	0.119471	0.109921	0.72701	0.250583	0	0.714059	0	0	0.0644041	0.556244	0	0	0	0.0503778	0.0276777	0	0	0.0648132	0.0262587	0	0.0391319	0.152606	0	0	0	0.0174203	0	0.00106626	0	0	0.0440211	0.3802	0	0	0	0.0344339	0.0189181	0	0	0.0443007	0.0179482	0	0.0267472	0.104309	0	0	0	0.011907	0
2.90404	0.0162263	0.0745882	0.13044	0.041114	0.00317038	0.37689	0	0.00132124	0.0554187	0.107543	0	0.146488	0	0.0088354	0.000292302	0	0.0445509	0.061318	0.0964116	0	0.0535524	0.37621	0	0	0.0465306	0	0	0.00152852	0	0.000365381	0.0153257	0.0297402	0	0.0405102	0	0.00244337	8.0834e-05	0	0.0123202	0.0169571	0.026662	0	0.0148095	0.104038	0	0	0.0128677	0	0
2.11367	0	0.0187643	0.0980671	0	0	0.10654	0.00348844	0	0	0.273477	0	0.0977879	0	0.0102196	0.016496	0	0.025121	0.0858694	0.0681462	0	0.054946	0.310115	0	0.0168938	0.0374395	0	0	0	0.000612282	0	0	0.0479999	0	0.0171635	0	0.00179371	0.00289534	0	0.00440918	0.0150716	0.0119608	0	0.00964397	0.0544306	0	0.00296516	0.00657127	0	0
2.96201	0.144625	0.218526	0.0344051	0.109306	0	0.519209	0	0.00133252	0.0134906	0.203942	0	0.131893	0	0.0356649	0.103038	0.013662	0	0.0597533	0.0356565	0.05163	0.0451101	0.263042	0	0	0.0284367	0	0	0.013349	0	0.000589925	0.00597248	0.0902879	0	0.0583908	0	0.0157894	0.0456165	0.00604838	0	0.0264537	0.0157857	0.0228573	0.0199709	0.116453	0	0	0.0125893	0	0
3.44233	0.036284	0.153272	0	0.0610839	0	0.268109	0.0149931	0	0.00786232	0.0579258	0	0.196876	0	0.0383367	0.0836287	0	0	0.0719118	0.0851354	0.13811	0.0196093	0.244563	0	0.00817554	0	0.0328726	0	0	0.00659502	0	0.0034584	0.0254799	0	0.0866001	0	0.0168632	0.0367858	0	0	0.0316319	0.0374486	0.0607504	0.00862555	0.107576	0	0.00359618	0	0.0144597	0
3.4261	0.111223	0.134836	0	0.0613229	0	0.273927	0.0124888	0	0.0689836	0.236696	0	0.142089	0	0.0432562	0.0527593	0.00513176	0	0.0407323	0.0373037	0.00217318	0.0816035	0.264887	0	0	0.00920667	0	0	0.00268841	0.00511892	0	0.0282751	0.0970175	0	0.0582399	0	0.0177299	0.0216251	0.00210342	0	0.0166955	0.0152901	0.000890748	0.0334478	0.108573	0	0	0.00377365	0	0
4.20962	0.0177545	0.199144	0.0153962	0.0616675	0	0.281431	0.0441647	0	0	0.0343735	0	0.362071	0	0.0225872	0.0028462	0	0.0279161	0.00820148	0.0946303	0	0.057523	0.298606	0	0	0.0398916	0	0	0.00718913	0.0176927	0	0	0.0137702	0	0.145048	0	0.00904858	0.00114021	0	0.0111834	0.00328557	0.0379095	0	0.0230441	0.119623	0	0	0.0159808	0	0
4.58568	0.206734	0.200452	0.17628	0.261048	0.00457136	0.716001	0.0455418	0	0.0981946	0.17504	0	0.160318	0	0.0726402	0	0.0253794	0	0.0470241	0.0338995	0	0.0916529	0.234184	0	0	0	0.0115267	0	0.00459862	0.0398536	0	0.0859301	0.153177	0	0.140294	0	0.0635675	0	0.0222095	0	0.0411508	0.0296655	0	0.0802055	0.204934	0	0	0	0.010087	0
3.03938	0.0570947	0.207118	0.246981	0.127028	0	0.393486	0.00150893	0	0.0254236	0.359152	0	0.0668037	0	0.0636067	0.050429	0.0765359	0	0.0926091	0.0522321	0	0.0774653	0.117454	0.00963128	0	0	0.00714863	0	0	0.000897978	0	0.0151299	0.213735	0	0.0397556	0	0.037853	0.0300108	0.0455473	0	0.0551126	0.0310838	0	0.0461004	0.0698978	0.00573168	0	0	0.00425422	0
4.6451	0.135367	0.166671	0.203256	0.156413	0.178439	0.678241	0.00227381	0	0.0373555	0.213564	0	0.0830647	0	0.0197527	0.0103482	0.00950517	0	0.024191	0.0579675	0	0.0627634	0.46127	0	0	0.0122661	0	0	0.00567769	0.00167475	0	0.0275138	0.157299	0	0.0611805	0	0.0145487	0.00762186	0.00700094	0	0.0178176	0.0426954	0	0.0462278	0.339744	0	0	0.00903448	0	0
4.19466	0.0417015	0.206	0.0750454	0.154165	0.0484948	0.419989	0	0	0.0243457	0.119716	0	0.141836	0	0.0485422	0.0154333	0	0.0335718	0.00539822	0.110567	0	0.0734874	0.374306	0	0	0.0527965	0	0	0	0	0	0.0136169	0.0669591	0	0.0793309	0	0.0271504	0.00863206	0	0.0187772	0.00301931	0.061842	0	0.0411027	0.209355	0	0	0.0295299	0	0
3.96467	0.0603357	0.080296	0.187962	0.0989687	0	0.367983	0.0213807	0	0.0883864	0.109099	0	0.146119	0	0.0408119	0	0.0567176	0	0.0354769	0.0665214	0	0.105215	0.296243	0	0	0.0127294	0.0164488	0	0.00485114	0.0113055	0	0.0467361	0.0576884	0	0.0772636	0	0.0215801	0	0.0299906	0	0.0187591	0.0351745	0	0.0556345	0.156644	0	0	0.00673092	0.00869763	0
3.76123	0.118681	0.176196	0.175883	0.127235	0.0254072	0.472764	0.0154358	0	0.0952452	0.121109	0	0.0671668	0	0.0548207	0.00514183	0.0252254	0	0.0395362	0.0210038	0	0.111169	0.43241	0	0	0.0117358	0	0	0	0.00714848	0	0.0441091	0.0560871	0	0.0311057	0	0.0253881	0.00238124	0.0116821	0	0.0183096	0.00972711	0	0.0514838	0.200254	0	0	0.005435	0	0
3.87621	0.104435	0.065407	0.132717	0.179373	0.181257	0.562345	0.00898494	0	0.00864751	0.128553	0	0.00611013	0	0.0185188	0.0187164	0.0207943	0	0.0603564	0.0109815	0.0202305	0.0105729	0.598254	0.00303647	0	0	0.0800555	0	0.00618716	0.00442307	0	0.00425696	0.0632835	0	0.00300787	0	0.00911633	0.00921364	0.0102365	0	0.029712	0.00540593	0.00995899	0.0052048	0.294506	0.00149478	0	0	0.0394094	0
4.47142	0.0963811	0.0882738	0.147243	0.0733142	0	0.396276	0.00613501	0	0.0217798	0.192505	0	0.0934877	0	0.0394998	0	0	0	0.0793722	0	0.0628564	0.0369611	0.464922	0	0	0	0.00248114	0	0	0.00288925	0	0.0102571	0.0906593	0	0.0440276	0	0.0186023	0	0	0	0.03738	0	0.0296019	0.0174066	0.218953	0	0	0	0.00116848	0
4.35366	0.202255	0.314543	0.239346	0.140655	0.0998117	0.582945	0.0528673	0	0.128258	0.257126	0	0.148192	0	0	0.0407838	0	0	0.0612794	0.0168972	0	0.0267307	0.230298	0	0	0.0364368	0	0	0.00113068	0.0407695	0	0.0989085	0.198287	0	0.114281	0	0	0.0314512	0	0	0.0472567	0.0130306	0	0.0206139	0.177598	0	0	0.0280989	0	0
4.05107	0.245983	0.336599	0.320005	0.189715	0.000380323	0.766588	0	0.00843348	0.0720915	0.172858	0	0.221628	0	0.0824158	0.0387504	0.0462518	0	0.0562628	0.0327746	0	0.0806559	0.181856	0	0	0.00162691	0.00439553	0	0	0	0.00742651	0.0634836	0.152218	0	0.195165	0	0.0725752	0.0341236	0.0407293	0	0.0495449	0.0288613	0	0.0710254	0.160142	0	0	0.00143266	0.00387069	0
3.50518	0	0.0892445	0.0302173	0.0352257	0.0816313	0.385863	0.000246195	0.00156918	0.0126994	0.106051	0	0.17498	0	0.00135132	0	0	0	0.0465429	0.0110925	0.0524635	0.0444806	0.510033	0.00787607	0	0.0306152	0	0	0	8.97443e-05	0.000572007	0.00462926	0.0386581	0	0.0637845	0	0.000492591	0	0	0	0.0169661	0.0040435	0.0191243	0.0162143	0.18592	0.00287103	0	0.01116	0	0
3.29419	0.0175303	0.140007	0	0.0480347	0	0.33254	0.0428203	0	0.0459828	0.158947	0	0	0	0.0710412	0.0489195	0	0	0.0869749	0.0163628	0.100142	0.0311542	0.349415	0	0	0	0	0	0.0482412	0.0116881	0	0.0125513	0.0433855	0	0	0	0.0193912	0.0133529	0	0	0.0237404	0.00446633	0.0273343	0.00850375	0.095375	0	0	0	0	0
2.72973	0	0.0643217	0.012017	0	0	0.0918876	0	0	0.0368581	0.221531	0	0.0885322	0	0.0195554	0	0	0.0693609	0.104386	0.0265982	0	0.0698423	0.293982	0	0	0	0.0693541	0	0	0	0	0.0088209	0.0530168	0	0.0211876	0	0.00468001	0	0	0.0165995	0.0249817	0.00636549	0	0.0167147	0.070356	0	0	0	0.0165978	0
3.86383	0.0822922	0.177481	0.11631	0.101067	0.0590131	0.453331	0.0153389	0	0.0475171	0.108977	0	0.171438	0	0.0179852	0.00301302	0.00404344	0	0.105293	0	0.0671817	0.0285771	0.406236	0	0	0	0.0243989	0	0	0.00820484	0	0.0254171	0.0582925	0	0.0917028	0	0.00962035	0.00161168	0.00216285	0	0.0563214	0	0.0359358	0.015286	0.217297	0	0	0	0.0130511	0
3.94572	0.14119	0.228351	0.713367	0.208722	0	0.661622	0.0111404	0	0.0195867	0.399588	0	0.00521005	0	0.0743247	0.0349955	0.117985	0	0.147113	0	0	0.0681553	0.100622	0.0070639	0	0	0.0142157	0	0	0.00818486	0	0.0143903	0.293577	0	0.00382782	0	0.0546063	0.0257112	0.0866832	0	0.108084	0	0	0.0500736	0.0739269	0.00518984	0	0	0.0104443	0
4.46555	0.0747541	0.0785959	0.118211	0.0602813	0	0.336621	0	0	0.0824226	0.15981	0	0.0336858	0	0.0912567	0.0256903	0.00127229	0	0.110347	0.0182149	0.0547256	0.0519904	0.315466	0.00312997	0	0.0413773	0	0	0.0106109	0	0	0.0343387	0.0665796	0	0.0140341	0	0.0380192	0.010703	0.000530059	0	0.0459726	0.00758864	0.0227996	0.0216601	0.131429	0.001304	0	0.0172385	0	0
5.07729	0.0900418	0.157022	0.223899	0.17831	0.071721	0.564665	0.0496723	0	0.0810825	0.180292	0	0.0880138	0	0.045005	0.0153096	0	0	0.100645	0.055884	0	0.0470819	0.30974	0	0	0.00365862	0.00984368	0	0.0137715	0.0375996	0	0.0613756	0.136472	0	0.0666222	0	0.0340667	0.0115886	0	0	0.0761834	0.0423015	0	0.0356387	0.234459	0	0	0.0027694	0.0074512	0
4.21718	0	0.179997	0.309498	0.187019	0.158445	0.951122	0.00246736	0	0.0955201	0.00949918	0	0.132998	0	0.054596	0	0	0	0.0467938	0.0684301	0	0.0268018	0.455698	0	0	0	0.0739784	0	0.0332168	0.00125513	0	0.0485903	0.00483216	0	0.0676551	0	0.0277726	0	0	0	0.0238037	0.0348099	0	0.0136339	0.23181	0	0	0	0.0376322	0
4.56597	0	0.199249	0.197253	0.256774	0.173896	0.632039	0.0213258	0	0.00601703	0.0322341	0	0.203357	0.0107074	0	0.0150651	0	0	0	0.00148342	0.227814	0.0424419	0.409797	0	0	0.0278244	0	0	0.00193267	0.0157945	0	0.0044564	0.0238736	0	0.150613	0.00793024	0	0.0111577	0	0	0	0.00109866	0.168727	0.0314338	0.303508	0	0	0.0206076	0	0
4.62849	0.101689	0.0457894	0.0292677	0.0214187	0	0.250474	0.0330109	0.0132496	0.0738462	0.165838	0	0.160443	0	0.1165	0	0	0	0.125135	0.0637508	0.0823249	0.0678179	0.0980833	0	0	0	0	0	0	0.00593422	0.00238183	0.013275	0.029812	0	0.0288422	0	0.0209427	0	0	0	0.022495	0.0114602	0.0147992	0.0121913	0.017632	0	0	0	0	0
4.18595	0.0775405	0.0845915	0.0617519	0.0221637	0	0.272445	0.00888181	0	0.0863401	0	0	0.2637	0	0.013644	0.0602458	0	0.0320655	0.0907676	0	0.112312	0.0902233	0.240762	0	0	0	0.00105811	0	0	0.00240522	0	0.0233811	0	0	0.0714108	0	0.00369483	0.0163147	0	0.00868342	0.0245801	0	0.0304143	0.0244327	0.065199	0	0	0	0.00028654	0
3.86938	0.0185417	0.163832	0.0404113	0.0163428	0	0.305662	0.0239394	0	0.0472717	0.122407	0	0.0979142	0	0.000927234	0.011818	0	0.0301187	0.107366	0.0772401	0.0626301	0.0623253	0.287267	0	0	0.0636195	0	0	0.00515609	0.00509708	0	0.0100649	0.0260624	0	0.0208475	0	0.000197423	0.00251624	0	0.00641275	0.02286	0.0164457	0.0133349	0.01327	0.0611637	0	0	0.0135456	0	0
2.95231	0.0918815	0.0747947	0.0505868	0.0246345	0	0.303218	0.00795521	0	0.0371427	0.177515	0	0.141019	0	0.0160877	0.00370548	0.00434617	0	0.0724822	0.00916157	0	0.0611601	0.461171	0	0	0	0.00825403	0	0	0.00283659	0	0.013244	0.0632964	0	0.0502831	0	0.00573637	0.00132126	0.00154971	0	0.025845	0.00326674	0	0.0218078	0.16444	0	0	0	0.00294313	0
4.19309	0.0993817	0.145905	0.0450917	0.112924	0	0.404935	0.0543701	0	0.0639933	0.0562525	0	0.235858	0	0	0.0029558	0	0.0317899	0	0.200605	0	0.0610756	0.27105	0	0	0.0209683	0	0	0.00108161	0.0281305	0	0.0331094	0.0291044	0	0.12203	0	0	0.0015293	0	0.0164477	0	0.10379	0	0.0315998	0.140238	0	0	0.0108487	0	0
4.30253	0.0966994	0.168543	0.204086	0.173249	0.120476	0.521044	0	0	0.0511373	0.255942	0	0.0729682	0	0.0277325	0.000205151	0	0	0.0585858	0.0960032	0	0.0269588	0.368666	0	0.00107469	0.0376958	0	0	0.00303009	0	0	0.0335034	0.167684	0	0.0478062	0	0.0181694	0.000134407	0	0	0.0383834	0.0628979	0	0.0176624	0.241537	0	0.000704098	0.024697	0	0
3.81202	0.146786	0.149598	0.175411	0.069391	0	0.499099	0	0	0.00106791	0.417867	0	0	0	0.0571757	0.0918742	0.0162415	0	0.0942792	0.0211429	0	0.0919106	0.191184	0.00101315	0	0	0.0162433	0	0	0	0	0.000382532	0.149682	0	0	0	0.0204806	0.0329098	0.00581781	0	0.0337713	0.00757349	0	0.0329229	0.0684832	0.000362917	0	0	0.00581843	0
4.51315	0	0.218062	0.241171	0.319814	0.218111	0.702308	0.00395789	0.000261465	0.00580872	0.0424829	0	0.245428	0.00562531	0	0.0091136	0.000289469	0	0.0183715	0.0428811	0.0511543	0.0815994	0.442644	0	0	0	0.0456768	0	0.00470515	0.0040092	0.000264855	0.00588403	0.0430337	0	0.24861	0.00569824	0	0.00923176	0.000293222	0	0.0186097	0.043437	0.0518176	0.0826573	0.448383	0	0	0	0.046269	0
3.83549	0.094926	0.0792949	0.47277	0.282987	0	0.484521	0.0225288	0	0.093097	0.358599	0	0.0105846	0.0809683	0.0607524	0	0	0	0.0870681	0.0445243	0	0.0793246	0.0939221	0.0111026	0	0	0.0443293	0	0.0131987	0.016672	0	0.0688946	0.265374	0	0.00783293	0.059919	0.0449586	0	0	0	0.0644331	0.0329494	0	0.0587026	0.0695052	0.00821628	0	0	0.032805	0
4.89821	0.113425	0.185657	0.197565	0.180809	0.0775283	0.563952	0.0283365	0	0.0394255	0.0755097	0	0.16245	0	0.0135335	0.011609	0.0264145	0	0.0469967	0.0650733	0	0.0879162	0.352575	0	0.00360668	0	0.0849308	0	0.00162266	0.0195747	0	0.0272349	0.0521617	0	0.112219	0	0.00934885	0.00801944	0.018247	0	0.0324651	0.0449523	0	0.060732	0.243557	0	0.00249147	0	0.0586697	0
4.68163	0.13765	0.194934	0.15997	0.152713	0.0569132	0.559569	0.0131431	0	0.0968942	0.132582	0	0.177697	0	0.0453729	0	0.023611	0	0.0373092	0.0379022	0	0.0673199	0.315359	0	0	0.0412069	0.00785025	0	0.00375312	0.0103659	0	0.0764199	0.104566	0	0.140149	0	0.0357853	0	0.0186218	0	0.0294256	0.0298932	0	0.0530948	0.248722	0	0	0.0324997	0.00619145	0
4.62596	0.0870969	0.170199	0.152523	0.11727	0	0.483044	0.00604685	0	0.00726004	0.0760002	0	0.315418	0	0.00906931	0.000748441	0	0.0571659	0.00753061	0.0536086	0.0114527	0.0591597	0.381418	0	0	0.0151217	0	0	0	0.00390311	0	0.0046862	0.0490565	0	0.203595	0	0.00585405	0.000483103	0	0.0368994	0.00486085	0.0346032	0.00739251	0.0381863	0.246198	0	0	0.00976076	0	0
4.20619	0.042232	0.0565807	0.0562957	0.02211	0	0.183943	5.17627e-05	0	0.145851	0.116536	0	0.198626	0	0.0262943	0.0107415	0.020061	0	0.105936	0.0145552	0	0.0486417	0.260307	0	0	0	0.0523989	0	0	1.37749e-05	0	0.0388134	0.031012	0	0.0528576	0	0.00699734	0.00285848	0.00533854	0	0.0281912	0.00387336	0	0.0129443	0.0692717	0	0	0	0.0139442	0
2.60407	0	0	0	0	0	0	0.0993939	0	0.103945	0.0136095	0	0.152218	0	0.0249926	0.0269585	0	0	0.111311	0.0233975	0	0.0516422	0.32631	0	0.0168626	0.0493596	0	0	0	0.00773463	0	0.00808881	0.00105906	0	0.0118453	0	0.00194487	0.00209786	0	0	0.00866199	0.00182075	0	0.00401869	0.0253928	0	0.00131222	0.00384106	0	0
4.6684	0.0701954	0.145688	0.262837	0.103062	0	0.464356	0	0	0.0668842	0.351492	0	0.0616339	0	0.0323263	0.0137196	0.00873376	0	0.0652598	0.0304889	0	0.0331786	0.321186	0	0	0.0116236	0	0	0.00347366	0	0	0.0308559	0.162155	0	0.0284338	0	0.0149132	0.0063293	0.00402917	0	0.0301065	0.0140655	0	0.0153064	0.148174	0	0	0.00536237	0	0
4.51521	0.0188044	0.0870196	0.160941	0.187844	0.130591	0.412471	0.00453009	0	0.0311582	0.0571154	0	0.13441	0	0.0175117	0.00934351	0	0	0.0555935	0.0225706	0	0.0320431	0.469427	0	0	0	0.166114	0	0.000182471	0.00266745	0	0.0183469	0.0336313	0	0.0791448	0	0.0103114	0.00550173	0	0	0.0327351	0.0132902	0	0.018868	0.276413	0	0	0	0.0978128	0
3.36194	0	0.10074	0.199312	0.041728	0	0.234694	0	0	0.0572253	0.144591	0	0.209818	0	0.0164864	0	0.06904	0.0464413	0.0144059	0.0706518	0	0.0564627	0.234267	0	0	0.0794132	0	0	0.00119725	0	0	0.0217397	0.0549298	0	0.0797094	0	0.00626315	0	0.0262281	0.0176429	0.00547278	0.0268404	0	0.02145	0.0889972	0	0	0.0301689	0	0
4.37509	0.0855897	0.21998	0.135403	0.106873	0	0.442725	0	0.00384709	0.0386605	0.100647	0	0.315723	0	0.00356309	0.0276375	0	0	0.0940102	0.0247141	0	0.0656177	0.270379	0.0308981	0	0.0243029	0	0	0	0	0.00256821	0.0258087	0.067189	0	0.210768	0	0.00237862	0.01845	0	0	0.0627586	0.0164985	0	0.0438046	0.180498	0.0206267	0	0.0162239	0	0
2.96805	0.0323667	0.015871	0.156929	0.18422	0	0.357809	0	0	0.0370518	0.2017	0	0.130305	0	0.031024	0.00491231	0	0	0.11895	0.0204909	0.086714	0.032126	0.243494	0	0	0	0.0537281	0	0.0395038	0	0	0.01379	0.0750692	0	0.048497	0	0.0115466	0.00182827	0	0	0.044271	0.00762634	0.0322734	0.0119567	0.0906239	0	0	0	0.0199966	0
4.53428	0.0966799	0.0805218	0.22367	0.0973044	0	0.380247	0.0821972	0	0.0518501	0.0840034	0	0.215467	0	0.0138171	0.000911031	0	0.00454805	0.081028	0.0474556	0	0.119947	0.246773	0	0	0	0.0520028	0	0	0.0403522	0	0.0254542	0.0412389	0	0.105777	0	0.00678306	0.000447243	0	0.00223273	0.0397782	0.0232969	0	0.0588843	0.121146	0	0	0	0.0255292	0
5.12721	0.112554	0.272716	0.207793	0.192243	0.0664674	0.580749	0.0331031	0	0.0560053	0.0445133	0	0.159789	0	0.00685678	0.0313841	0	0.0201547	0.0763838	0.190302	0.000160662	0.0826275	0.218152	0	0	0.080567	0	0	0	0.0201154	0	0.0340322	0.027049	0	0.0970977	0	0.00416659	0.0190709	0	0.0122472	0.0464154	0.115639	9.76281e-05	0.0502095	0.132563	0	0	0.0489574	0	0
5.34112	0.115348	0.252694	0.11355	0.168978	0.132826	0.544308	0.0617892	0	0.0861561	0.0863887	0	0.206244	0	0.00992097	0.00993808	0.0138255	0	0.0239014	0.0898658	0	0.0923998	0.26372	0	0	0.05585	0	0	0	0.0518749	0	0.072332	0.0725273	0	0.173151	0	0.00832911	0.00834347	0.0116071	0	0.0200663	0.0754465	0	0.0775739	0.221405	0	0	0.0468886	0	0
3.81557	0.14369	4.52478e-05	0.863303	0.20395	0	0.689962	0.00120606	0	0.0242537	0.416406	0	0	0	0.0545635	0.0410944	0.124516	0	0.149541	0	0	0.0486508	0.118354	0.000832694	0	0	0.0205815	0	0	0.000765204	0	0.0153882	0.264196	0	0	0	0.0346188	0.0260731	0.0790016	0	0.094879	0	0	0.0308674	0.0750917	0.000528317	0	0	0.0130583	0
4.91407	0.0470237	0.176265	0.115293	0.0882514	0.0283224	0.376679	0.0327169	0	0.0519818	0	0	0.20651	0	0.00702875	0.00958364	0	0.133566	0	0.107965	0	0.033188	0.304079	0	0.00624357	0.0889035	0	0	0.0182333	0.0114696	0	0.0182234	0	0	0.0723969	0	0.00246409	0.00335976	0	0.0468245	0	0.0378496	0	0.0116348	0.106602	0	0.00218882	0.0311671	0	0
3.78496	0.0547518	0.0508264	0.12063	0.0721521	0	0.354158	0	0	0.0583142	0.0228542	0	0.170771	0	0.00817485	0.00281776	0	0.063411	0.0813941	0.0531217	0.0256554	0.0520934	0.449488	0	0	0.0093893	0	0	0.00251501	0	0	0.0225065	0.00882061	0	0.0659093	0	0.0031551	0.00108752	0	0.0244736	0.0314142	0.0205024	0.00990175	0.0201055	0.173481	0	0	0.00362382	0	0
4.39152	0.0621294	0.106812	0.159247	0.0678948	0	0.296402	0.0595963	0	0.0792251	0.193749	0	0.161554	0	0.011002	0.00333347	0	0.0368509	0.0321871	0.074142	0	0.0445679	0.217898	0	0	0.0858945	0	0	0	0.0231703	0	0.0308017	0.0753272	0	0.0628102	0	0.00427746	0.00129601	0	0.0143272	0.0125139	0.0288255	0	0.0173275	0.0847159	0	0	0.0333947	0	0
3.55422	0.106934	0.0578818	0.11998	0.0474512	0	0.360455	0.0133543	0	0.129023	0.141382	0	0.118023	0	0.0231737	0.00313166	0.0113808	0	0.0873185	0.110619	0	0.0472376	0.274527	0	0.00143214	0.0393975	0	0	0	0.00431379	0	0.0416779	0.0456702	0	0.0381247	0	0.00748576	0.00101161	0.00367633	0	0.0282063	0.0357331	0	0.0152591	0.0886796	0	0.00046262	0.0127265	0	0
4.3581	0.117614	0.147022	0.3152	0.230141	0.0404326	0.764872	0	0	0.0726179	0.265639	0	0.0372708	0	0.0327088	0.00126579	0.0571104	0	0.0825203	0.0200764	0	0.0277274	0.361021	0	0	0	0.0352159	0	0.00682636	0	0	0.0554788	0.202944	0	0.0284742	0	0.024989	0.000967039	0.0436314	0	0.063044	0.015338	0	0.0211833	0.275814	0	0	0	0.0269044	0
4.01402	0.0547112	0.139135	0.182713	0.235695	0.0865014	0.643556	0	0	0.0574559	0.109302	0	0.179098	0.000874043	0.037197	0.0144045	0.000550361	0	0.0239539	0.117002	0	0.0640317	0.380758	0	0.000567823	0	0.00495387	0	0.00985182	0	0	0.0368342	0.070072	0	0.114817	0.000560336	0.0238465	0.00923455	0.000352828	0	0.0153565	0.0750081	0	0.0410498	0.244098	0	0.000364023	0	0.00317586	0
4.6496	0.124993	0.144946	0.120037	0.132792	0.0327261	0.449612	0	0.00435842	0.026423	0.0700854	0	0.191457	0	0.00140581	0.0373375	0	0.0314698	0.0516731	0.0844265	0	0.124934	0.312762	0	0	0.0562366	0	0	0.007431	0	0.00247215	0.0149875	0.0397534	0	0.108597	0	0.000797392	0.0211783	0	0.0178501	0.0293097	0.0478878	0	0.070864	0.177403	0	0	0.0318981	0	0
3.27941	0.0717463	0.0494129	0.105179	0.0764985	0	0.322688	0.00555984	0	0.0320081	0.0858623	0	0.225272	0	0.0123708	0	0.0241883	0	0.0761642	0.0768671	0	0.0497781	0.341639	0	0.0129433	0	0.0573469	0	0	0.00181731	0	0.0104623	0.0280652	0	0.0736331	0	0.00404357	0	0.00790626	0	0.0248953	0.025125	0	0.0162706	0.111669	0	0.00423068	0	0.0187446	0
3.69783	0.150006	0.103971	0.130327	0.118773	0.0369159	0.531464	0	0	0.104443	0.119835	0	0.151143	0	0.0458128	0.00564208	0.0817145	0	0.0427816	0	0.05121	0.127516	0.254539	0	0	0.0053525	0	0	0.0100106	0	0	0.0548743	0.0629615	0	0.0794106	0	0.0240701	0.00296436	0.042933	0	0.0224775	0	0.0269058	0.0669973	0.133735	0	0	0.00281221	0	0
2.70956	0	0.197508	0	0	0.0132258	0.332911	0	0.0297272	0.0442196	0.309454	0	0.0761178	0	0	0.0959701	0	0	0.12737	0.0801431	0	0.00645231	0.193323	0.00974575	0	0.0274767	0	0	0	0	0.00538884	0.00801599	0.0560968	0	0.0137984	0	0	0.0173971	0	0	0.0230893	0.0145281	0	0.00116965	0.035045	0.00176668	0	0.00498088	0	0
3.75941	0.0326125	0.038256	0.308893	0.038027	0	0.233639	0.0205859	0	0.00296323	0.383096	0	0.188326	0	0.0183497	0	0.0221292	0.0589418	0.107312	0.0561393	0.0117353	0.0693253	0.0211307	0	0	0.039966	0	0	0	0.00713852	0	0.00102755	0.132845	0	0.0653052	0	0.00636309	0	0.00767369	0.0204391	0.0372124	0.0194673	0.00406944	0.0240398	0.00732744	0	0	0.0138589	0	0
4.18971	0.202135	0.124727	0.188169	0.092566	0	0.590845	0	0	0.151071	0.264708	0	0.077505	0	0.0312573	0.0200935	0	0	0.0437482	0.0433936	0	0.0718509	0.280081	0	0	0.0119978	0	0	0.00429375	0	0	0.0806575	0.141329	0	0.0413803	0	0.0166884	0.010728	0	0	0.0233574	0.023168	0	0.0383615	0.149536	0	0	0.00640566	0	0
3.90506	0.0436205	0.0834786	0	0	0.00862207	0.198193	0.065892	0	0.0343119	0.0665409	0	0.366358	0	0.0293656	0.0857182	0	0	0.0287934	0.0684763	0	0.0191823	0.128736	0	0	0.106625	0	0	0	0.00722279	0	0.00376112	0.00729392	0	0.0401585	0	0.00321893	0.00939605	0	0	0.00315621	0.00750607	0	0.00210268	0.0141115	0	0	0.0116878	0	0
3.94939	0.304249	0.126035	0.396837	0.155908	0	0.564248	0	0.00850946	0.247067	0.326226	0	0.0897376	0.00286337	0.0355705	0.0308493	0.0508571	0	0.0520081	0.00363446	0	0.051531	0.0939526	0	0	0.00181046	0	0	0.00538323	0	0.00595227	0.172821	0.228191	0	0.0627704	0.00200289	0.0248811	0.0215788	0.035574	0	0.0363791	0.00254227	0	0.0360453	0.0657188	0	0	0.0012664	0	0
4.99872	0.123155	0.122589	0	0.0411607	0	0.51897	0	0.0270628	0.0179403	0.0644546	0	0.237665	0	0	0	0	0	0.0440248	0.0314658	0.0587074	0.00614625	0.439996	0	0	0.0392564	0.0233691	0	0.00991181	0	0.0105326	0.00698218	0.0250851	0	0.0924968	0	0	0	0	0	0.017134	0.0122462	0.0228483	0.00239206	0.171242	0	0	0.0152782	0.00909502	0
4.87895	0.150909	0.443572	0.224992	0.329116	0.227623	0.90509	0.00270823	0.0095976	0.0609361	0.176714	0	0.239482	0	0.0118575	0.0117851	0	0	0.044797	0.0568094	0	0.112033	0.238849	0.00454887	0	0.0286143	0	0	0.00126735	0.00338685	0.0120026	0.0762054	0.220995	0	0.299491	0	0.0148287	0.0147381	0	0	0.0560221	0.0710445	0	0.140106	0.2987	0.00568871	0	0.0357844	0	0
4.52119	0.134235	0.172175	0.368711	0.183758	0.059362	0.6268	0.0487494	0	0.0721443	0.0872065	0	0.181181	0	0.0375268	0	0.0337988	0	0.0406088	0.0263524	0.119735	0.0734391	0.252341	0	0	0.026917	0	0	0	0.0294535	0	0.0435883	0.0526886	0	0.109466	0	0.022673	0	0.0204206	0	0.0245351	0.0159216	0.0723414	0.0443706	0.15246	0	0	0.0162628	0	0
3.53882	0.127187	0.138593	0.266994	0.144518	0.0222581	0.577892	0.0126488	0	0.0806741	0.131083	0	0.183279	0	0.0132429	1.82525e-05	0.0368525	0	0.0528212	0.0753251	0	0.0631628	0.243243	0.00212298	0	0.105527	0	0	0	0.00885545	0	0.0564803	0.0917714	0	0.128315	0	0.00927142	1.27786e-05	0.0258006	0	0.0369803	0.0527354	0	0.0442205	0.170295	0.00148631	0	0.0738796	0	0
4.57632	0.0656939	0.0264021	0.142383	0.0504878	0	0.291224	0.0103533	0	0.122968	0.190883	0	0.165736	0	0.056239	0	0.0243765	0	0.106589	0.0111043	0	0.0410627	0.233259	0	0.00400639	0	0.0329945	0	0.000428571	0.0030583	0	0.036324	0.056386	0	0.0489575	0	0.0166127	0	0.0072007	0	0.0314859	0.00328016	0	0.0121297	0.0689035	0	0.00118347	0	0.0097464	0
4.70568	0.0571497	0.137099	0.252089	0.163843	0	0.432152	0.0351799	0	0.0776244	0.166854	0	0.0912747	0	0.0132811	0.00165692	0.029536	0	0.0940161	0.10186	0	0.164842	0.219081	0	0	0.00479412	0	0	0	0.0181296	0	0.0400029	0.0859866	0	0.0470375	0	0.00684429	0.000853876	0.0152211	0	0.0484503	0.0524924	0	0.0849497	0.112901	0	0	0.0024706	0	0
2.18034	0.0918098	0.165405	0.326095	0.17087	0.134633	0.565021	0.00059292	0	0.0514294	0.124134	0	0.210497	0	0.0085839	0	0.041191	0.00555606	0.0113322	0.0960809	0	0.115379	0.303357	0	0	0.0265111	0.00535645	0	0	0.000347971	0	0.0301828	0.0728513	0	0.123536	0	0.0050377	0	0.0241741	0.00326073	0.00665064	0.0563877	0	0.0677131	0.178033	0	0	0.0155588	0.00314358	0
2.45901	0.0927459	0.0482257	0.152182	0.00889423	0.00703326	0.206555	0.0485355	0	0.110803	0.02595	0	0.0714124	0	0.0351911	0	0.0268713	0	0.0958356	0.0266315	0	0.0240672	0.467951	0	0.00531348	0.0131263	0.0342668	0	0.0140444	0.00908454	0	0.0207393	0.00485714	0	0.0133665	0	0.00658683	0	0.00502958	0	0.0179378	0.00498471	0	0.00450474	0.0875879	0	0.000994541	0.00245689	0.00641383	0
3.10236	0.175988	0.0602179	0.65935	0.267022	0.0820502	0.837284	0.00778231	0	0.049693	0.388824	0	0	0.000108378	0.0512951	0.02826	0.0671317	0	0.0713475	0.0347337	0	0.057662	0.235662	0	0	0	0.00749969	0	0	0.00633066	0	0.0404236	0.316296	0	0	8.81624e-05	0.0417269	0.0229886	0.0546095	0	0.0580389	0.0282548	0	0.0469061	0.191704	0	0	0	0.00610076	0
3.23537	0.0634529	0.0716731	0	0.103677	0.0548171	0.397292	0.00499252	0.0107517	0.0501144	0.0665264	0	0.090526	0	0.0286705	0.0110171	0	0.0112137	0.00137001	0.0366585	0.0522106	0.00762716	0.590753	0.00144192	0	0.000207724	0	0	0.0359188	0.00242949	0.00523206	0.024387	0.0323735	0	0.0440524	0	0.0139518	0.00536119	0	0.0054569	0.000666682	0.017839	0.0254071	0.00371158	0.287476	0.000701677	0	0.000101084	0	0
4.62872	0.070903	0	0.250603	0.162967	0.0861045	0.491464	0.0353577	0	0.00334041	0.0616429	0	0.179505	0	0.0212163	0	0.00926776	0.0164267	0.0556429	0.148076	0	0.0932993	0.351074	0	0	0.0182999	0.00685107	0	0	0.0172387	0	0.00162863	0.0300542	0	0.087518	0	0.0103441	0	0.00451853	0.00800887	0.0271289	0.0721951	0	0.0454884	0.171167	0	0	0.00892219	0.00334026	0
4.75244	0.132919	0.185871	0.321345	0.210965	0.116806	0.603925	0.0116423	0	0.0745728	0.15945	0	0.213011	0	0.0182887	0.00599561	0	0.0143849	0.0465926	0.0581872	0	0.0909513	0.248529	0.00274557	0	0.0536098	0	0	0.00203922	0.0111134	0	0.0711853	0.152207	0	0.203335	0	0.017458	0.00572326	0	0.0137314	0.0444761	0.055544	0	0.0868197	0.237239	0.00262085	0	0.0511745	0	0
2.04369	0.194188	0.264293	0.108926	0.22298	0.19944	0.703122	0.00801693	0	0.0246407	0.0581715	0	0.183148	0	0.0108276	0.00158129	0	0.0190809	0.0114413	0.163374	0	0.0950756	0.344844	0	0.00341907	0.0683068	0	0	0.00807307	0.00674679	0	0.0207368	0.0489553	0	0.154132	0	0.0091122	0.00133077	0	0.0160579	0.00962865	0.13749	0	0.0800126	0.290209	0	0.00287738	0.0574848	0	0
2.47783	0.174512	0.213729	0.21976	0.175771	0.238305	0.748639	0	5.22955e-05	0.0549398	0.0642598	0	0.188226	0	0.0117646	0.00885882	0.00580943	0	0.0296881	0.0128299	0	0.0754122	0.479072	0.00526676	0	0.0598023	0	0	0.0040177	0	4.24374e-05	0.0445833	0.0521464	0	0.152744	0	0.00954688	0.00718887	0.00471432	0	0.0240916	0.0104114	0	0.0611965	0.388763	0.00427394	0	0.0485291	0	0
5.75233	0.159189	0.182354	0.242456	0.193735	0.131756	0.688745	0	0	0.0811286	0.243625	0	0.104425	0	0.0397979	0.0141276	0.00697655	0	0.0510222	0.109498	0	0.0522378	0.279881	0	0.000104304	0.0171757	0	0	0	0	0	0.0570033	0.171178	0	0.0733722	0	0.0279632	0.00992649	0.00490193	0	0.0358497	0.0769363	0	0.0367038	0.196653	0	7.3287e-05	0.0120681	0	0
4.03788	0.0495963	0.303702	0.150532	0.139042	0.189466	0.54085	0.0537985	0	0.0441428	0.0323168	0	0.120965	0	0.00334405	0	0	0	0.0559886	0.0863309	0	0.0270803	0.412534	0	0	0.152394	0	0	0.011105	0.0299381	0	0.0245648	0.0179838	0	0.0673152	0	0.00186091	0	0	0	0.0311568	0.0480419	0	0.0150698	0.22957	0	0	0.0848049	0	0
4.71387	0.126271	0.130688	0.115452	0.157896	0.0514239	0.51419	0	0.00693311	0.0986222	0.0523514	0	0.194373	0	0.0158558	0.0454783	0	0	0.0441213	0.0822581	0	0.0704982	0.3669	0.0172037	0	0	0	0	0.00540511	0	0.0041061	0.0584085	0.0310049	0	0.115117	0	0.00939051	0.0269343	0	0	0.0261307	0.048717	0	0.0417522	0.217295	0.0101888	0	0	0	0
5.12996	0.197824	0.164345	0.39076	0.199531	0.10468	0.819665	0	0	0.0261884	0.34772	0	0.0118734	0	0.0310602	0.0339364	0.0748711	0	0.0736134	0.021276	0	0.0456781	0.325082	0	0	0	0.00124028	0	0.00745984	0	0	0.0197296	0.261963	0	0.0089451	0	0.0233999	0.0255668	0.0564058	0	0.0554584	0.0160288	0	0.0344127	0.244908	0	0	0	0.000934394	0
4.86114	0.105116	0.248932	0.226451	0.16949	0.116943	0.545145	0	0	0.0243473	0.143772	0	0.150326	0	0.0651441	0.00146733	0.0057616	0	0.0559573	0.0284639	0.0059535	0.0737362	0.357765	0.0196347	0	0.0676709	0	0	0	0	0	0.0185922	0.109788	0	0.114793	0	0.0497457	0.00112049	0.0043997	0	0.0427304	0.0217357	0.00454624	0.0563068	0.273198	0.0149935	0	0.0516752	0	0
5.28946	0.185005	0.158145	0.129818	0.180634	0.0502723	0.583442	0.00506804	0	0.0245811	0.193826	0	0.107001	0	0.0288737	0.0181871	0	0	0.0588564	0.0858082	0	0.100429	0.332268	0.00744247	0	0	0.0283022	0	0.00935703	0.00310644	0	0.0150669	0.118805	0	0.0655859	0	0.0176981	0.0111477	0	0	0.0360758	0.0525959	0	0.0615578	0.203663	0.00456184	0	0	0.0173478	0
3.17255	0.0115641	0.156749	0.168834	0.110874	0.0809277	0.375956	0.0652212	0	0.0523534	0.15828	0	0.0943182	0	0.0101185	0	0	0.011843	0.115248	0.08406	0	0.0105308	0.28895	0	0.00689578	0.00649902	0.0956833	0	0	0.0262587	0	0.021078	0.063725	0	0.0379735	0	0.00407381	0	0	0.00476812	0.0464	0.0338435	0	0.0042398	0.116334	0	0.00277632	0.00261657	0.0385231	0
4.77675	0.160654	0.218443	0.337534	0.226856	0.891165	0.829428	0.0428662	0	0.0117331	0	0	0.362925	0.00190526	0	0	0.108823	0	0.0113639	0.0905933	0	0.114443	0.215803	0	0	0.022985	0	0.0137064	0.00285301	0.0119888	0	0.0032815	0	0	0.101503	0.000532865	0	0	0.0304357	0	0.00317827	0.0253371	0	0.0320073	0.0603557	0	0	0.00642844	0	0.00383341
3.43929	0.0695317	0.148689	0.301388	0.130865	0.0933874	0.46402	0.0522596	0	0.0388047	0.113201	0	0.146265	0	0.004753	0	0.0144852	0.0246852	0.0364826	0.0754675	0	0.134571	0.292178	0	0	0.0668466	0	0	0	0.0250172	0	0.0185762	0.0541907	0	0.0700188	0	0.00227531	0	0.0069342	0.0118171	0.0174646	0.0361271	0	0.0644205	0.139869	0	0	0.0320002	0	0
4.66249	0.095436	0.0477622	0.0372704	0.0604897	0.154823	0.383464	0.0208858	0	0.0494156	0.079731	0	0.156768	0	0.0257916	0.00932827	0.0166409	0	0.0362075	0.0338258	0.00735742	0.0519253	0.498715	0	0	0.00784197	0	0	0.00556506	0.00681162	0	0.0161162	0.0260032	0	0.051128	0	0.00841159	0.00304229	0.0054272	0	0.0118086	0.0110318	0.00239952	0.0169348	0.162649	0	0	0.00255755	0	0
4.0699	0.154047	0.0617578	0.404262	0.17892	0.0970753	0.592848	0.011057	0	0.071969	0.101394	0	0.109376	0	0.0193231	0	0.0503491	0.0429575	0.0548095	0.0593526	0	0.0958881	0.297593	0	0	0.064977	0	0	0.0209548	0.00691962	0	0.0450392	0.0634535	0	0.0684492	0	0.0120926	0	0.0315092	0.0268834	0.0343006	0.0371437	0	0.0600081	0.186238	0	0	0.0406635	0	0
4.65757	0.152877	0.0952873	0.154412	0.0677639	0.0346502	0.451255	0.0370899	0	0.0924574	0.191396	0	0.0432305	0	0.00838466	0	0.0492395	0	0.0358131	0.0129743	0	0.116947	0.358708	0.0213048	0	0.0234999	0	0	0.00895502	0.0124528	0	0.0310421	0.0642604	0	0.0145144	0	0.00281511	0	0.0165319	0	0.0120241	0.00435607	0	0.0392643	0.120435	0.00715297	0	0.00788997	0	0
4.87701	0.112513	0.114657	0.150492	0.0981345	0.127888	0.415775	0.00236477	0	0	0.0460361	0	0.2471	0	0	0	0	0.0216232	0.0126799	0.0536492	0	0.0212074	0.548213	0	0.000994664	0.046132	0	0	0	0.000839083	0	0	0.0163348	0	0.0876776	0	0	0	0	0.0076725	0.00449917	0.0190362	0	0.00752494	0.194521	0	0.000352933	0.0163689	0	0
3.99841	0.0790262	0.175202	0.255449	0.146844	0.0556268	0.455136	0.0203095	0	0.000599671	0.101976	0	0.100142	0	0	0.00511377	0	0.100005	0.0207207	0.25896	0.0549903	0.0549348	0.195094	0	0	0.0871541	0	0	0	0.00728267	0	0.000215032	0.036567	0	0.0359092	0	0	0.00183372	0	0.0358601	0.00743012	0.0928589	0.0197186	0.0196987	0.0699578	0	0	0.0312521	0	0
3.83884	0	0.169518	0.412417	0.268474	0.0381852	0.562372	0.000703728	0	0.0485171	0.295985	0	0	0.0328343	0.0473303	0.0225341	0.0553328	0	0.0506651	0.00196874	0.0332666	0.118149	0.260551	0	0	0	0.0316207	0	0.000541091	0.00053235	0	0.0367018	0.223904	0	0	0.0248382	0.035804	0.0170464	0.0418577	0	0.0383267	0.00148929	0.0251652	0.0893764	0.1971	0	0	0	0.0239202	0
5.01626	0.143883	0.300545	0.210998	0.372115	0.227388	0.698497	0.0195468	0	0.00338627	0.117172	0	0.107877	0.0327114	0	0	0.0707224	0	0.0533332	0	0	0.164477	0.37939	0.00265001	0	0.0260832	0	0.0226506	0	0.00877539	0	0.00152024	0.0526034	0	0.0484305	0.0146855	0	0	0.0317503	0	0.0239436	0	0	0.0738409	0.170325	0.0011897	0	0.0117099	0	0.0101688
3.45142	0.0412461	0.288284	0.556067	0.381825	0.0290919	0.734447	0	0	0.0597787	0.404779	0	0.0200013	0	0.0656297	0.0164358	0	0	0.126163	0.0534471	0	0.0723834	0.177054	0	0	0.00183782	0.00249097	0	0	0	0	0.0594434	0.402508	0	0.0198891	0	0.0652615	0.0163436	0	0	0.125455	0.0531473	0	0.0719773	0.176061	0	0	0.00182751	0.002477	0
3.22446	0.103092	0.0394814	0.0336785	0.0387249	0	0.292568	0.000668128	0.000204768	0.0131163	0.115557	0	0.17522	0	0.0165298	0.0419661	0	0.0131254	0	0.156118	0	0.123464	0.272181	0	0.00391493	0.0679344	0	0	0	0.00015082	4.62236e-05	0.00296082	0.0260854	0	0.0395534	0	0.00373136	0.00947325	0	0.00296288	0	0.0352415	0	0.0278701	0.061441	0	0.00088374	0.0153352	0	0
3.04145	0.0154198	0.0856949	0.0810159	0.0397742	0	0.235815	0.0195034	0	0.00722774	0.209759	0	0.128227	0	0	0.00990507	0	0.00858874	0.062454	0.113998	0	0.0360236	0.355268	0	0.00203983	0.0470057	0	0	0	0.00560928	0	0.00207874	0.060328	0	0.0368788	0	0	0.00284876	0	0.00247017	0.0179621	0.0327864	0	0.0103606	0.102177	0	0.000586667	0.0135191	0	0
3.42858	0.0801857	0	0.239908	0.0721179	0	0.396481	0.01759	0	0.0243201	0.154946	0	0.191187	0	0.073502	0.00112052	0.0616812	0	0.0333351	0.0541781	0	0.130258	0.242455	0	0	0.0117679	0.00165217	0	0.00200631	0.00723412	0	0.010002	0.0637238	0	0.0786282	0	0.0302287	0.000460831	0.0253672	0	0.0137095	0.0222815	0	0.0535706	0.099713	0	0	0.00483972	0.000679477	0
3.92861	0.0233678	0.0598544	0.0273367	0.00202324	0	0.139065	0.0334283	0	0.0255265	0.0508399	0	0.239303	0	0.0144076	0.0239838	0	0.0379583	0	0.0939231	0	0.0448481	0.294587	0	0.00166303	0.139532	0	0	0	0.00641929	0	0.0049019	0.00976287	0	0.0459536	0	0.00276671	0.00460564	0	0.00728919	0	0.0180362	0	0.00861224	0.0565699	0	0.000319355	0.0267946	0	0
3.77579	0	0.122339	0.015204	0.211078	0.0366511	0.488909	0.0333154	0	0.0225228	0	0	0.234306	0	0.00687742	0.0179107	0	0.0442237	0	0.103585	0.00529992	0.0206052	0.335871	0	0.0495407	0	0.0106732	0	0.115269	0.0199252	0	0.0134703	0	0	0.140133	0	0.00411322	0.010712	0	0.0264491	0	0.0619517	0.00316975	0.0123235	0.200876	0	0.0296291	0	0.00638341	0
4.39897	0.0809302	0.0678333	0	0.0953399	0.136451	0.367437	0.023322	0	0.0343622	0.0743452	0	0.051162	0	0.0113896	0	0	0	0.0228106	0.0906443	0.0708975	0.0311713	0.552372	0	0	0.00670523	0	0	0.0308184	0.00882932	0	0.0130089	0.0281458	0	0.0193691	0	0.00431191	0	0	0	0.00863573	0.0343164	0.0268406	0.0118009	0.209119	0	0	0.00253849	0	0
4.53218	0.143002	0.136334	0.201709	0.150191	0.164904	0.554393	0.00570296	0	0.0321007	0.0860625	0	0.195162	0	0.00754755	0.0163729	0	0.0716523	0.0226183	0.0917393	0	0.0375606	0.390594	0	0	0.0351823	0	0	0.00770417	0.00398023	0	0.0224039	0.060065	0	0.136208	0	0.00526761	0.011427	0	0.0500078	0.0157859	0.064027	0	0.0262144	0.272604	0	0	0.0245546	0	0
4.61014	0.0877888	0.135033	0.182356	0.226275	0.104181	0.623539	0.00882457	0	0.0459407	0.190028	0	0.145513	0	0.0208733	0.015966	0	0	0.014862	0.0995175	0	0.10546	0.241668	0.0649784	0	0.00830281	0	0	0.0380651	0.00691198	0	0.0359837	0.148842	0	0.113975	0	0.0163493	0.0125056	0	0	0.0116409	0.0779485	0	0.0826034	0.18929	0.0508953	0	0.0065033	0	0
3.84584	0.12832	0.0955236	0.219133	0.119004	0.0354136	0.417684	0.0139434	0	0.0907915	0.366952	0	0	0	0.0117828	0.0159046	0.0324629	0	0.0529334	0.0448688	0	0.0665325	0.282607	0	0	0.0138338	0	0	0.00738726	0.00633237	0	0.0412329	0.166651	0	0	0	0.00535115	0.00722307	0.014743	0	0.0240397	0.0203771	0	0.0302157	0.128346	0	0	0.0062826	0	0
4.89655	0.236619	0.19212	0.518004	0.337458	0.49937	0.873506	0	0.00458074	0.127548	0.224352	0	0.0968394	0	0.0305009	0.00681247	0.00747032	0	0.0466376	0.0323222	0.00908146	0.0494951	0.364277	0	0	0	0	0	8.25807e-05	0	0.00425864	0.118579	0.208577	0	0.0900302	0	0.0283563	0.00633346	0.00694504	0	0.0433582	0.0300495	0.00844289	0.0460149	0.338663	0	0	0	0	0
4.67565	0.218116	0.227928	0.436049	0.284027	0.266155	1.00745	0	0	0.0488677	0.185894	0	0.152062	0	0.0455378	0.0308795	0.0404003	0	0.0589462	0.0488098	0	0.0496715	0.327675	0	0	0	0.00836741	0	0.00288944	0	0	0.0471373	0.179311	0	0.146677	0	0.0439253	0.0297861	0.0389697	0	0.056859	0.0470815	0	0.0479126	0.316072	0	0	0	0.00807112	0
4.79206	0.259537	0.186918	0.684973	0.350222	0.197853	1.1955	0	0.00519143	0.0532638	0.343191	0	0.10552	0	0.0407128	0.0186601	0.0842341	0	0.0413497	0.00174887	0	0.0699293	0.214865	0.00988332	0	0	0.0076237	0	0.0038273	0	0.00455271	0.0467106	0.300967	0	0.0925378	0	0.0357038	0.0163642	0.0738705	0	0.0362623	0.0015337	0	0.0613257	0.188429	0.00866734	0	0	0.00668573	0
4.95519	0.0521775	0.193097	0.196305	0.122012	0.109647	0.438628	0.0567583	0	0.0451315	0.0581794	0	0.241916	0	0.0130817	0	0.0099774	0	0.0279545	0.015897	0.00498289	0.0495573	0.360675	0	0	0.0952325	0.0105828	0	0.0100742	0.0337616	0	0.0268456	0.0346069	0	0.143899	0	0.00778141	0	0.00593487	0	0.0166282	0.00945605	0.00296397	0.0294782	0.21454	0	0	0.0566472	0.00629495	0
4.56724	0.134434	0.205746	0.218294	0.198271	0.387019	0.665583	0.0164789	0	0.0292391	0.0718889	0	0.175033	0	0	0.00136288	0	0.00745559	0.00840622	0.0412825	0	0.0620672	0.528657	0	0	0.0480455	0	0	0.0100833	0.0149594	0	0.026543	0.0652601	0	0.158893	0	0	0.00123721	0	0.00676812	0.00763109	0.0374759	0	0.056344	0.47991	0	0	0.0436152	0	0
4.67195	0.0166147	0.108619	0	0	0.0652177	0.260075	0.0742671	0	0.00320222	0.193274	0	0.302746	0	0	0.0135423	0	0.000811979	0.0493083	0.0608667	0	0	0.285715	0	0.00700827	0.00925845	0	0	0	0.0141276	0	0.000609146	0.0367658	0	0.0575903	0	0	0.00257611	0	0.00015446	0.00937975	0.0115785	0	0	0.0543506	0	0.00133316	0.0017612	0	0
4.25353	0.0494432	0.123482	0.215235	0.138953	0.0849274	0.428594	0	0	0.0764118	0.330088	0	0.0842573	0	0.0114807	0.007704	0.0105381	0	0.0613795	0.0342124	0	0.041587	0.31471	0	0	0	0.0185748	0	0.00905632	0	0	0.042336	0.182886	0	0.0466828	0	0.00636091	0.00426841	0.00583862	0	0.0340074	0.0189554	0	0.0230413	0.174365	0	0	0	0.0102914	0
4.49566	0.135191	0.117705	0.127812	0.105975	0.141571	0.574348	0.0165338	0	0.0291422	0.14455	0	0.117687	0	0	0.0259377	0	0	0.0251837	0.0188859	0.040995	0.0592006	0.494093	0.000423254	0	0.0245568	0	0	0.00281058	0.00953914	0	0.0168136	0.0833978	0	0.0678995	0	0	0.0149647	0	0	0.0145297	0.0108962	0.023652	0.0341557	0.285066	0.000244195	0	0.014168	0	0
4.98961	0.168246	0.402517	0.418194	0.4108	0.392483	1.38237	0	0.0147152	0.0529175	0.216489	0	0.0521637	0	0.0448659	0.0218364	0	0	0.0387119	0.0818051	0	0.085653	0.389084	0.0017591	0	0	0	0	0	0	0.018873	0.0678694	0.277658	0	0.0669026	0	0.0575428	0.0280063	0	0	0.04965	0.104919	0	0.109854	0.49902	0.00225614	0	0	0	0
4.95032	0.116709	0.287233	0.25149	0.22341	0.241832	0.684345	0.0395262	0	0.0526521	0.0903223	0	0.163283	0	0.0115447	0.00887825	0.0100946	0	0.0359171	0.0134387	0.0353785	0.0311362	0.45871	0	0	0	0.0452543	0	0.00386502	0.0372084	0	0.0495646	0.0850258	0	0.153708	0	0.0108677	0.00835764	0.00950261	0	0.033811	0.0126506	0.0333039	0.0293104	0.431811	0	0	0	0.0426007	0
3.81364	0.131539	0.150943	0.341143	0.254992	0.198997	0.650235	0	0	0.11415	0.203504	0	0.0693766	0	0.0348689	0	0.0371463	0	0.100648	0.0213239	0	0.094818	0.289482	0	0	0	0.0229738	0	0.011708	0	0	0.0853952	0.152241	0	0.0519003	0	0.0260853	0	0.027789	0	0.0752946	0.0159523	0	0.070933	0.21656	0	0	0	0.0171866	0
3.19148	0.162009	0.101232	0.449699	0.213125	0.145961	0.567258	0.00109137	0	0.0130873	0.414775	0	0	0	0.0403278	0.0332994	0.0489814	0	0.0617803	0.00101719	0	0.0337657	0.347062	0	0	0	0.00297604	0	0.00183616	0.00067776	0	0.00812741	0.257582	0	0	0	0.0250442	0.0206795	0.0304182	0	0.0383666	0.00063169	0	0.0209691	0.215531	0	0	0	0.00184817	0
4.77065	0.214899	0.0858117	0.0731052	0	0.0966835	0.327656	0.018886	0	0.0522973	0.0595774	0	0.143188	0	0.0706942	0	0.0139913	0	0.0497596	0.095931	0	0.050748	0.437824	0	0.00235063	0	0.00475219	0	0	0.00507591	0	0.0140557	0.0160124	0	0.0384842	0	0.0190002	0	0.0037604	0	0.0133737	0.025783	0	0.0136393	0.117672	0	0.000631771	0	0.00127723	0
4.48355	0.0445219	0.183052	0.0790031	0.148513	0.331783	0.363624	0.0211119	0	0.0445426	0.0708704	0	0.128475	0	0.0086959	0	0	0	0.0412112	0.120828	0	0.0183832	0.517764	0	0	0.0157609	0.0123566	0	0	0.0123334	0	0.0260214	0.0414018	0	0.0750539	0	0.00508006	0	0	0	0.0240752	0.0705868	0	0.0107393	0.302473	0	0	0.00920735	0.0072186	0
4.5843	0.424577	0.0621581	0.725767	0.361799	0.134983	1.42705	0	0.010637	0.00320411	0.389704	0	0	0	0.0439504	0.0412913	0.100592	0	0.0248853	0.061324	0	0.0365603	0.281681	0.00536703	0	0	0.000802798	0	0	0	0.00938702	0.0028276	0.343911	0	0	0	0.0387858	0.0364392	0.088772	0	0.0219611	0.0541179	0	0.0322642	0.248581	0.00473636	0	0	0.000708462	0
2.59307	0.107251	0.205781	0.252741	0.105297	0	0.497107	0	0	0.0979577	0.406775	0	0.0405126	0	0.0630364	0.0156063	0	0	0.0621547	0.0424745	0	0.0303658	0.236186	0	0	0.00493044	0	0	0	0	0	0.0559648	0.232397	0	0.0231455	0	0.0360137	0.00891612	0	0	0.03551	0.0242664	0	0.0173485	0.134937	0	0	0.00281684	0	0
4.41359	0.343788	0.134535	0	0.104683	0	0.428418	0.00938695	0.0482463	0.14903	0.0938093	0	0.14206	0.0334538	0	0.0536008	0	0.0154079	0.0318338	0.0301501	0	0.00196103	0.312866	0.00796076	0.0103629	0.0556041	0	0	0.00426571	0.00533527	0.0274218	0.0847045	0.0533185	0	0.0807427	0.0190141	0	0.0304651	0	0.00875738	0.0180934	0.0171364	0	0.00111459	0.177824	0.00452466	0.00588998	0.0316038	0	0
4.89039	0.0581861	0.205388	0.286268	0.149574	0.00866769	0.50607	0	0	0.106357	0.306694	0	0.0160484	0	0.0686688	0.0164008	0.0304446	0	0.0504319	0.0766633	0	0.0717388	0.240818	0	0.000418449	0.0146786	0	0	0.000637697	0	0	0.0675287	0.194726	0	0.0101895	0	0.0435993	0.0104132	0.0193299	0	0.0320203	0.0486752	0	0.0455485	0.1529	0	0.000265682	0.00931979	0	0
4.32685	0.0261202	0.118206	0.0601055	0.0182177	0	0.287283	0.00334964	0	0.1435	0.0747902	0.00955469	0.0408988	0	0.0237741	0	0	0.162294	0.0532625	0.101261	0	0.0132429	0.314975	0	0.00270974	0.056388	0	0	0	0.000681984	0	0.0292164	0.0152272	0.00194532	0.00832695	0	0.00484039	0	0	0.0330429	0.0108442	0.0206166	0	0.00269624	0.0641286	0	0.0005517	0.0114805	0	0
5.02793	0.0456228	0.0981423	0.186813	0.219833	0.000565405	0.421203	0.033378	0	0.0321115	0.0600814	0	0.145154	0	0.0136024	0	0	0	0.065766	0.0680578	0	0.0423676	0.33527	0	0	0	0.198673	0	0.00553876	0.0168842	0	0.0162436	0.0303921	0	0.0734258	0	0.00688078	0	0	0	0.0332677	0.034427	0	0.0214316	0.169596	0	0	0	0.100499	0
3.95478	0.11049	0.469298	0.141154	0.250512	0.45448	0.60152	0.0463269	0	0.0272255	0.0624933	0	0.253801	0.0111797	0	0	0	0.0421013	0	0.0528939	0	0.0159932	0.402042	0	0	0.0857017	0	0	0.00024171	0.0478449	0	0.0281176	0.0645411	0	0.262118	0.011546	0	0	0	0.0434809	0	0.0546272	0	0.0165173	0.415216	0	0	0.08851	0	0
2.82883	0.0611898	0.0901452	0.142944	0.0544066	0	0.328814	0	0	0.0277	0.134697	0	0.115901	0	0.0215257	0.00350064	0	0.097661	0.0177937	0.0244883	0	0.0830888	0.405225	0	0	0.0684191	0	0	0	0	0	0.0118442	0.0575951	0	0.0495582	0	0.0092042	0.00149684	0	0.0417589	0.00760843	0.010471	0	0.035528	0.17327	0	0	0.0292553	0	0
3.96955	0.0159726	0.0355995	0.175459	0.0471603	0	0.279442	0	0.00032938	0.0417136	0.0820169	0	0.221865	0	0	0	0.0357471	0.060612	0.0546518	0.0983211	0	0.0486304	0.312885	0	0	0.043227	0	0	0	0	8.61884e-05	0.0109151	0.0214612	0	0.0580551	0	0	0	0.00935388	0.0158602	0.0143006	0.0257275	0	0.012725	0.0818722	0	0	0.0113111	0	0
4.48329	0.187431	0	0.656361	0.244814	0.0889842	0.833886	0.00785588	0	0.0429204	0.378188	0	0.0440432	0	0.0321738	0	0.120442	0	0.074642	0.00358643	0	0.0566258	0.208849	0.0036419	0	0	0.0239923	0	0.00303966	0.0058949	0	0.0322066	0.283785	0	0.0330492	0	0.0241426	0	0.0903771	0	0.05601	0.00269119	0	0.0424909	0.156716	0.00273281	0	0	0.0180034	0
4.49317	0.141203	0.181625	0.355855	0.23789	0.118087	0.722162	0	0	0.034392	0.202577	0	0.16543	0	0.0476584	0.00673032	0	0	0.0497731	0.0342808	0	0.0680534	0.372823	0	0	0.0172317	0	0	0.00105056	0	0	0.0348333	0.205176	0	0.167553	0	0.04827	0.00681669	0	0	0.0504118	0.0347207	0	0.0689267	0.377607	0	0	0.0174528	0	0
4.56529	0.106092	0.0706941	0.525152	0.278126	0.0399071	0.717858	0.00152392	0	0.0484103	0.316771	0	0.0612976	0	0.0789241	0.000382136	0.0204268	0	0.108994	0.0187456	0.00905589	0.0642258	0.251263	0.00160342	0	0	0.0134101	0	0.00496745	0.00116883	0	0.0371301	0.242959	0	0.0470145	0	0.0605338	0.000293094	0.0156671	0	0.0835967	0.0143776	0.00694575	0.0492604	0.192715	0.00122981	0	0	0.0102854	0
4.14016	0.148099	0.132062	0.103295	0.170217	0.120864	0.490358	0.00923863	0.000737499	0	0.13464	0	0.0977897	0	0.000382262	0.00487072	0	0.00363352	0.043889	0.114994	0	0.0641893	0.45588	0.00416436	0	0.0644485	0	0	0.00114221	0.00520085	0.000415172	0	0.0757949	0	0.0550503	0	0.000215193	0.00274195	0	0.00204548	0.0247072	0.0647356	0	0.0361351	0.256636	0.00234431	0	0.036281	0	0
3.59931	0.0911354	0.0992002	0.0491213	0.0823196	0	0.29132	0.00351935	0	0.130538	0.17771	0	0.107239	0	0.0367409	0.0352758	0	0	0.064494	0.0665487	0	0.0913918	0.261545	0	0.005368	0.0102102	0	0	0.0094192	0.00114935	0	0.0426311	0.0580365	0	0.035022	0	0.0119988	0.0115204	0	0	0.0210625	0.0217335	0	0.0298467	0.0854154	0	0.00175308	0.00333444	0	0
3.83291	0.0171732	0.0312616	0.396743	0.0679632	0	0.320319	0	0	0.0751887	0.314485	0	0.0475707	0	0.0373052	0.00739189	0.0654617	0.0608727	0.076221	0.0439058	0	0.0464188	0.195569	0	0	0.0247356	0.00487394	0	0	0	0	0.0315354	0.1319	0	0.0199519	0	0.0156464	0.00310028	0.0274557	0.025531	0.0319683	0.0184148	0	0.0194688	0.0820249	0	0	0.0103745	0.00204421	0
3.04045	0.0494357	0.0703979	0.210591	0.0778584	0.0458064	0.408013	0.0233723	0	0.037156	0.151103	0	0.158933	0	0.013442	0.00308767	0.0127247	0.00257793	0.0252893	0.0191776	0	0.0447694	0.465918	0	0	0.042449	0	0	0	0.0102683	0	0.016324	0.0663854	0	0.0698254	0	0.00590556	0.00135653	0.00559046	0.00113258	0.0111105	0.00842544	0	0.0196689	0.204695	0	0	0.0186494	0	0
4.94491	0.0538767	0.153434	0.381076	0.143737	0.113852	0.653428	0.000657738	0	0.0125743	0.218347	0	0.116672	0	0.0476875	0.0105521	0.0870629	0	0.0928183	0	0	0.0463866	0.356263	0	0	0	0.00982204	0	0.00115678	0.000383823	0	0.00733776	0.127416	0	0.068084	0	0.027828	0.00615768	0.0508055	0	0.0541641	0	0	0.0270689	0.207897	0	0	0	0.00573165	0
4.41038	0.0301285	0.222413	0.219263	0.36163	0.150549	0.640491	0.0471487	0	0.0323241	0.0776166	0	0.173523	0	0.0156087	0.00286259	0.00263084	0	0.03024	0.100032	0	0.100075	0.220084	0.00498702	0	0	0.161675	0	0.0311923	0.0512054	0	0.0351053	0.0842949	0	0.188453	0	0.0169517	0.00310889	0.0028572	0	0.0328419	0.108639	0	0.108686	0.239021	0.00541611	0	0	0.175586	0
4.93219	0.136362	0.0822232	0.253812	0.165348	0.0672986	0.617968	0	0	0.0639256	0.119409	0	0.156039	0	0.059315	0	0.0326198	0	0.0589897	0.0341168	0	0.0688431	0.322078	0	0	0	0.0753688	0	0.00929514	0	0	0.0463293	0.0865403	0	0.113087	0	0.0429878	0	0.0236408	0	0.042752	0.0247257	0	0.0498932	0.233422	0	0	0	0.0546226	0
3.80339	0.387399	0.246352	0.784123	0.468026	0.0623608	1.57423	0	0.00317394	0.0441825	0.379042	0	0.00507877	0	0.0784167	0.0314487	0.00176733	0	0.0906664	0.0701013	0	0.0523046	0.219127	0	0	0	0.0205857	0	0.00410511	0	0.00395036	0.0549907	0.471765	0	0.00632116	0	0.0975994	0.0391418	0.00219966	0	0.112846	0.0872499	0	0.0650996	0.272731	0	0	0	0.0256215	0
3.77374	0.153252	0.035781	0.155001	0.103217	0.0407897	0.609937	0.00708155	0	0.00803227	0.0578976	0	0.18336	0	0	0.0117881	0.0633684	0	0.02944	0.0533022	0	0.115147	0.432009	0.00717826	0	0.0313952	0	0	0	0.0036915	0	0.0041871	0.0301811	0	0.095583	0	0	0.00614496	0.033033	0	0.0153466	0.0277856	0	0.0600241	0.2252	0.00374192	0	0.0163659	0	0
4.57231	0.0662779	0.113599	0.160329	0.303813	0.2793	0.611377	0	0.0346257	0.0355507	0.0504788	0	0.190255	0	0	0.00914668	0.0273201	0	0.00855324	0.0394379	0.0335131	0.00456616	0.418286	0.00434027	0	0	0.115295	0.00419218	0.0244395	0	0.0323098	0.0331729	0.0471025	0	0.177529	0	0	0.0085349	0.0254928	0	0.00798116	0.0368001	0.0312715	0.00426075	0.390309	0.00404997	0	0	0.107584	0.00391178
4.32423	0.0612077	0.123969	0.095632	0.0279336	0.0289436	0.320759	0.0511809	0	0.055032	0.0688178	0	0.254794	0	0.000608362	0	0	0	0.0540942	0.0298183	0	0.040376	0.38119	0	0	0	0.0640879	0	0	0.0138756	0	0.0149197	0.0186572	0	0.0690771	0	0.000164933	0	0	0	0.0146654	0.00808401	0	0.0109463	0.103344	0	0	0	0.0173748	0
4.4913	0.13969	0.13134	0.242191	0.158708	0	0.569429	0	0	0.0506649	0.414362	0	0	0	0.0419917	0.00867094	0.00812841	0	0.076924	0.0429543	0	0.0375335	0.28616	0	0	0	0.0310765	0	0.00153368	0	0	0.0293932	0.240392	0	0	0	0.0243615	0.00503044	0.00471569	0	0.0446274	0.0249199	0	0.021775	0.166016	0	0	0	0.018029	0
4.119	0.0145697	0.119644	0.0525441	0.119059	0	0.358931	0.00510383	0	0.0814543	0	0	0.174979	0	0.0337642	0.0878853	0	0.0636703	0.019976	0.0419062	0.102185	0.0209988	0.195986	0	0.0309769	0.107683	0	0	0.0334304	0.00202325	0	0.03229	0	0	0.0693649	0	0.0133848	0.0348394	0	0.0252401	0.00791886	0.0166124	0.0405082	0.00832433	0.0776927	0	0.0122798	0.0426878	0	0
3.80772	0.0392608	0.105021	0.100776	0.0550326	0	0.288791	0	0.000442771	0.0656279	0.149151	0	0.0603918	0	0.0233303	0.00830505	0	0.0420668	0.0574287	0.0224748	0	0.0418621	0.503728	0	0	0.0251905	0	0	0	0	0.000174903	0.0259243	0.0589176	0	0.0238559	0	0.00921593	0.00328065	0	0.0166172	0.0226854	0.00887797	0	0.0165363	0.198982	0	0	0.00995075	0	0
4.7576	0.0901783	0.0816266	0.168653	0.0858906	0.01734	0.465158	0.0241177	0	0.00967135	0.0837311	0	0.286056	0	0.00955258	0.00325659	0	0.00753794	0.0295978	0.0650193	0.0525745	0.0748893	0.291797	0	0	0.0621985	0	0	0	0.0118527	0	0.004753	0.0411497	0	0.140582	0	0.00469463	0.00160046	0	0.00370453	0.0145459	0.0319538	0.0258378	0.0368044	0.143404	0	0	0.0305675	0	0
4.48436	0.21036	0.290359	0.418076	0.203893	0.0892612	0.791223	0.00873143	0	0.0680785	0.368288	0	0.101218	0	0.0169411	0.0230105	0.00876651	0	0.0718322	0.0350454	0	0.0979039	0.177519	0	0	0.0226656	0	0	0	0.0084191	0	0.0656432	0.355114	0	0.0975977	0	0.0163351	0.0221874	0.00845292	0	0.0692627	0.0337918	0	0.0944018	0.171169	0	0	0.0218548	0	0
4.36697	0.15504	0.244162	0.0679278	0.182326	0.166303	0.594891	0	0	0.0448099	0.099166	0	0.171374	0	0.058001	0.00218992	0.00466732	0.00036034	0.0064634	0.127196	0	0.0433126	0.400247	0	0	0.0403008	0	0	0.00191142	0	0	0.0353975	0.078336	0	0.135376	0	0.0458178	0.00172992	0.00368694	0.00028465	0.00510575	0.100479	0	0.0342147	0.316174	0	0	0.0318356	0	0
2.22833	0.0576716	0.136879	0.143375	0.101112	0.0763623	0.369952	0.00521491	0	0.0428736	0.199494	0	0.0262813	0	0.0245935	0	0	0	0.0662585	0.0877123	0	0.0160416	0.53153	0	0	0	0	0	0	0.00235376	0	0.0193511	0.0900421	0	0.0118621	0	0.0111004	0	0	0	0.0299059	0.0395892	0	0.00724042	0.239908	0	0	0	0	0
3.51649	0.000141366	0.0397586	0	0	0	0.0047347	0	0.0115446	0	0.01717	0	0.12644	0	0.0493095	0.0430626	0	0.0536571	0.120029	0.175929	0	0.0124519	0.380992	0	0.00217839	0.00449698	0.00273888	0	0	0	0.000999261	0	0.00148618	0	0.0109443	0	0.00426808	0.00372737	0	0.00464439	0.0103893	0.0152279	0	0.0010778	0.0329775	0	0.000188555	0.000389245	0.000237069	0
3.77954	0.060226	0.105205	0.202435	0.111322	0	0.352596	0.0284419	0	0.115058	0.2169	0	0.113351	0	0.0923047	0.00581293	0.00749227	0	0.095507	0.00674464	0	0.129784	0.169945	0	0	0	0.0186587	0	0	0.0155495	0	0.0629034	0.118582	0	0.0619705	0	0.050464	0.00317799	0.00409611	0	0.0522148	0.00368737	0	0.0709541	0.0929109	0	0	0	0.0102009	0
3.0736	0.0733402	0.174068	0.00350407	0.0343073	0	0.300759	0.00294561	0.0155195	0.0778757	0.0864497	0	0.217145	0	0.0205122	0.0321159	0	0	0.0430448	0.022906	0	0.0601261	0.322539	0	0	0.0980373	0	0	0.000783788	0.00135885	0.00715936	0.0359251	0.0398804	0	0.100172	0	0.00946254	0.0148155	0	0	0.0198571	0.0105668	0	0.027737	0.148791	0	0	0.0452259	0	0
4.22854	0.101875	0.0880819	0.0297628	0.0530392	0.063981	0.458853	0.00312727	0	0.0141584	0.0372966	0	0.0953982	0	0.0134793	0.0271505	0.00620278	0	0.00533986	0	0	0.00449707	0.745901	0	0.0139011	0.028392	0	0	0.00515582	0.000986295	0	0.00446536	0.0117628	0	0.0300871	0	0.00425117	0.00856285	0.00195626	0	0.00168411	0	0	0.00141831	0.235246	0	0.00438421	0.00895441	0	0
3.85752	0.0514838	0.129026	0.05362	0.0786073	0	0.28887	0.0453893	0	0.0796189	0.0635512	0	0.15019	0	0.0367083	0.00725441	0	0	0.0954451	0.0457068	0	0.120159	0.324372	0	0.00125256	0	0.0266074	0	0.0037448	0.014581	0	0.0255771	0.0204154	0	0.0482475	0	0.0117923	0.00233043	0	0	0.0306611	0.014683	0	0.0386004	0.104203	0	0.000402376	0	0.00854747	0
4.51361	0.0127558	0.120382	0.076565	0.0398783	0	0.242079	0.0101196	0	0	0.194182	0	0.0882897	0	0.0417612	0	0	0.0786194	0.0766895	0.0792966	0	0.0179616	0.318342	0	0.00618908	0.0694044	0.0189969	0	0.000148117	0.0032909	0	0	0.0631479	0	0.0287117	0	0.0135807	0	0	0.025567	0.0249394	0.0257872	0	0.00584109	0.103524	0	0.00201268	0.0225703	0.00617777	0
3.03914	0.102724	0.246371	0	0.0880453	0.0349062	0.42618	0.0404857	0	0	0.0752921	0	0.302043	0	0.0601421	0.00296107	0	0.0027391	0.046778	0.0469571	0	0.0859024	0.320344	0.00385394	0	0.0125012	0	0	0	0.0266537	0	0	0.0495684	0	0.198849	0	0.0395944	0.00194941	0	0.00180328	0.0307962	0.0309141	0	0.0565536	0.210898	0.00253724	0	0.00823015	0	0
4.58716	0.153468	0.0205938	0.428261	0.187658	0.339344	0.693042	0.00441247	0	0.0304724	0.0912918	0	0.164568	0	0.0147628	0.0088315	0.091688	0	0.0172363	0.0301954	0.05695	0.108821	0.335202	0.00306838	0	0.0424994	0	0	0	0.00294941	0	0.0203685	0.0610219	0	0.110002	0	0.00986782	0.00590321	0.0612867	0	0.0115212	0.0201834	0.0380669	0.072739	0.224058	0.00205099	0	0.0284077	0	0
4.47021	0.0741191	0.137649	0.233474	0.183232	0.147684	0.525985	0.0235889	0	0.000951706	0.023166	0	0.121338	0	0.0379657	0	0	0	0.0616997	0.159596	0	0.045584	0.414889	0	0	0	0.111221	0	0	0.0144686	0	0.000583745	0.0142093	0	0.0744245	0	0.0232869	0	0	0	0.0378446	0.0978912	0	0.0279597	0.254479	0	0	0	0.0682194	0
4.7711	0.113002	0.188733	0.232544	0.141251	0.115882	0.714111	0	0	0.00931613	0.0442218	0	0.244067	0	0.0147809	0.00727483	0	0	0.029291	0.0124895	0.196605	0.0497274	0.353527	0	0	0.0386999	0	0	0	0	0	0.00615435	0.0292134	0	0.161234	0	0.00976446	0.00480585	0	0	0.01935	0.00825074	0.129879	0.0328506	0.233544	0	0	0.0255656	0	0
4.43739	0.24035	0.281322	0.731401	0.312039	0	1.02221	0	0	0	0.441981	0	0.047291	0	0.0509405	0.0368026	0.053169	0	0.10809	0.0163404	0	0.0766938	0.128312	0.00982336	0	0	0.0305561	0	0	0	0	0	0.440098	0	0.0470895	0	0.0507234	0.0366458	0.0529424	0	0.107629	0.0162707	0	0.076367	0.127766	0.0097815	0	0	0.0304259	0
4.11876	0.0858278	0.165186	0.218168	0.0985086	0	0.48132	0.031412	0	0.0866977	0.11987	0	0.249528	0	0.0129424	0.0034641	0.0401774	0	0.0575756	0.0400683	0	0.07329	0.252537	0	0.0035342	0.0218365	0.00706735	0	0	0.0155783	0	0.0429964	0.0594478	0	0.12375	0	0.00641858	0.00171797	0.0199254	0	0.0285538	0.0198713	0	0.0363471	0.125242	0	0.00175274	0.0108295	0.00350495	0
4.3083	0.0189593	0.18666	0.125566	0.0803534	0	0.340586	0.0269086	0	0.0175352	0.165561	0	0.149537	0	0.0577283	0.00270751	0	3.47861e-05	0.0520637	0.0476253	0	0.0879335	0.370498	0	0	0.0218672	0	0	0	0.0120321	0	0.0078408	0.0740301	0	0.0668651	0	0.0258131	0.00121066	0	1.55545e-05	0.0232802	0.0212956	0	0.0393193	0.165667	0	0	0.00977786	0	0
3.04553	0.0254293	0.137272	0.107651	0.060572	0.0144557	0.313301	0	0	0.0656042	0.146432	0	0.0865362	0	0.061337	0	0.0279448	0	0.054868	0.0461905	0	0.0400246	0.448675	0	0	0.0223871	0	0	0	0	0	0.0298065	0.0665296	0	0.0393166	0	0.0278677	0	0.0126964	0	0.0249286	0.0209861	0	0.0181847	0.20385	0	0	0.0101713	0	0
4.40464	0	0.142432	0.0394366	0	0	0.311222	0	0	0.0636243	0.0849398	0	0.170794	0	0.0230637	0.0605637	0	0	0.109684	0.0281376	0	0.080009	0.362438	0	0	0.0167458	0	0	0	0	0	0.0104905	0.0140051	0	0.028161	0	0.00380281	0.0099859	0	0	0.018085	0.00463941	0	0.0131921	0.0597598	0	0	0.0027611	0	0
4.62653	0.198223	0.0842435	0.508271	0.209168	0.406755	0.692825	0.0116406	0	0.0548086	0.144458	0	0.0477705	0.00655825	0.026447	0	0.0744045	0	0.0267603	0.000874281	0	0.0718645	0.481361	0.00492056	0	0.0475128	0	0	0.000618991	0.0092887	0	0.043735	0.115272	0	0.0381188	0.00523321	0.0211036	0	0.0593717	0	0.0213536	0.00069764	0	0.0573449	0.384106	0.0039264	0	0.0379132	0	0
4.43015	0	0.114801	0.293785	0.844256	0.876314	0.941128	0	0	0.0198987	0.0727289	0	0.031789	0.0160177	0	0.0190821	0	0.00657755	0.00483828	0.175959	0	0.0423988	0.513598	0.00306839	0	0	0.0163998	0	0.0776442	0	0	0.0227685	0.0832182	0	0.0363737	0.0183278	0	0.0218342	0	0.00752619	0.00553607	0.201336	0	0.0485137	0.587671	0.00351093	0	0	0.0187651	0
3.90525	0	0.235437	0.079951	0.0705522	0.0399407	0.321225	0.0201264	0	0.0290776	0.0958913	0	0.163778	0	0.0220577	0	0	0.0174789	0.0246729	0.0859346	0	0.0287881	0.489935	0	0.00703464	0.00826011	0.00696389	0	0	0.00820677	0	0.0118567	0.0391007	0	0.0667824	0	0.00899427	0	0	0.00712723	0.0100607	0.0350408	0	0.0117387	0.199777	0	0.00286845	0.00336815	0.0028396	0
3.24224	0.0508457	0.0973808	0	0.0409944	0.0024322	0.342559	0.0247233	0	0.0745691	0.199964	0	0.0392282	0	0.0285665	0.0109976	0	0	0.080102	0.00606121	0.0171524	0.0962576	0.365133	0.0350204	0	0	0.0222249	0	0	0.00936665	0	0.0282512	0.0757585	0	0.014862	0	0.0108227	0.00416656	0	0	0.0303475	0.00229635	0.00649834	0.0364682	0.138334	0.0132678	0	0	0.00842012	0
3.19144	0.0752688	0.114906	0.447275	0.0741867	0	0.472243	0	0	0.0592334	0.385486	0	0	0	0.121501	0.0320102	0.0658013	0	0.102536	0	0	0.0763766	0.141404	0	0.000945956	0	0.0147055	0	0	0	0	0.0277939	0.18088	0	0	0	0.0570116	0.0150201	0.0308757	0	0.0481125	0	0	0.0358379	0.0663507	0	0.000443868	0	0.0069002	0
4.81144	0.010266	0.0485484	0.13308	0.0160087	0	0.194744	0.0165567	0	0.0430459	0.252947	0	0.111468	0	0.0152325	0.0116452	0	0	0.0406299	0.0394431	0	0.047225	0.383823	0	0.00281093	0.0351725	0	0	0	0.00443424	0	0.0115286	0.0677447	0	0.0298536	0	0.0040796	0.00311884	0	0	0.0108815	0.0105637	0	0.0126479	0.102796	0	0.000752826	0.00941993	0	0
2.94757	0	0.197092	0.0700182	0.0775354	0.0638349	0.473894	0.0217446	0	0.0267483	0.0212348	0	0.0964448	0	0	0	0	0.0061947	0.0177298	0.00105431	0.293657	0.0197699	0.405672	0	0	0.0668835	0.0216456	0	0.00122	0.00738297	0	0.00908189	0.00720989	0	0.0327461	0	0	0	0	0.00210329	0.00601983	0.000357971	0.0997059	0.00671251	0.137739	0	0	0.022709	0.00734938	0
3.92928	0.127369	0.0752267	0.0519899	0.0274799	0	0.245257	0	0.0124144	0.12262	0.277204	0	0.0486842	0	0.156758	0.0190312	0.0172657	0	0.114242	0.0133823	0	0.0490731	0.158878	0	0	0.0104256	2.16347e-05	0	0	0	0.00305067	0.030132	0.0681189	0	0.0119634	0	0.038521	0.00467665	0.00424279	0	0.0280734	0.00328849	0	0.012059	0.0390419	0	0	0.00256194	5.31642e-06	0
3.97173	0.0871044	0.195015	0.176219	0.145838	0.226883	0.503357	0.00793233	0.0174789	0.0318954	0.104168	0	0.199701	0	0	0.0101885	0.0107457	0	0.0395578	0.0288526	0	0.032217	0.428859	0	0	0.0874734	0	0	0.000930469	0.00584049	0.0128695	0.0234843	0.076698	0	0.147038	0	0	0.00750168	0.00791192	0	0.0291259	0.0212439	0	0.023721	0.315764	0	0	0.0644057	0	0
4.49611	0.0973199	0.0718826	0.340951	0.111729	0.0754173	0.467896	0.030467	0	0.0613154	0.0899354	0	0.188832	0	0.0502471	0	0.0592277	0.00345507	0	0.0308741	0	0.140269	0.324889	0	0	0.0204878	0	0	0	0.0131288	0	0.026422	0.0387548	0	0.0813711	0	0.0216524	0	0.0255223	0.00148886	0	0.0133042	0	0.0604447	0.140001	0	0	0.00882856	0	0
4.64458	0.0535045	0.130803	0.188409	0.124723	0.0423267	0.404446	0.0202735	0	0.0297131	0.0171655	0	0.129305	0	0.00461114	0	0	0.125921	0.0355864	0.136617	0	0.0315258	0.407753	0	0	0.0593025	0.00222563	0	0	0.00906148	0	0.0132806	0.00767235	0	0.0577946	0	0.00206101	0	0	0.0562819	0.0159058	0.0610628	0	0.0140908	0.182251	0	0	0.026506	0.000994772	0
4.19124	0.0288725	0.133768	0.110484	0.158394	0.0478389	0.427026	0.00684037	0	0.0310229	0.0152714	0	0.114038	0	0.00224937	0	0	0.0487916	0.0509219	0.185513	0.0221689	0.00796708	0.441798	0	0	0	0.068655	0	0.00476262	0.00324338	0	0.0147096	0.00724101	0	0.0540716	0	0.00106654	0	0	0.0231347	0.0241448	0.0879615	0.0105115	0.00377762	0.20948	0	0	0	0.032553	0
5.12607	0.0603112	0.0547896	0.0533627	0.0502324	0	0.30014	0	0	0.0617419	0.171414	0	0.102246	0	0.0293931	0.0145494	0	0	0.0825197	0.028229	0.0427479	0.0354578	0.38151	0	0	0	0.047252	0	0.00293893	0	0	0.0214423	0.0595304	0	0.0355091	0	0.0102079	0.00505286	0	0	0.0286582	0.00980363	0.0148459	0.0123141	0.132494	0	0	0	0.0164101	0
4.1672	0.0849628	0.212689	0.127579	0.0733492	0.0392409	0.481865	0.0621965	0	0.0122117	0.0189136	0	0.315535	0	0	0	0	0.000430858	0.034861	0.0447273	0	0.0908447	0.290607	0	0.0357748	0.0938983	0	0	0	0.0172906	0	0.00339483	0.00525796	0	0.0877184	0	0	0	0	0.000119778	0.00969134	0.0124342	0	0.0252548	0.0807884	0	0.00994538	0.0261037	0	0
4.31837	0	0.0362152	0.293114	0.139557	0.273772	0.602574	0.0193026	0	0	0.122746	0	0.116102	0.0210293	0.0019005	0.00200699	0.00557254	0	0	0	0.280483	0.0127645	0.399291	0	0	0.0188006	0	0	0	0.00703857	0	0	0.0447587	0	0.0423361	0.00766823	0.000693007	0.000731836	0.00203199	0	0	0	0.102277	0.00465451	0.145599	0	0	0.00685555	0	0
4.34877	0.179914	0.29762	0.928596	0.330785	0	0.992588	0.000269872	0	0.00472683	0.498229	0	0	0	0.0342965	0.0395567	0.0656079	0	0.143242	0.0125122	0	0.0506137	0.136193	0.00102105	0	0	0.012924	0	0.000807582	0.000270301	0	0.00473434	0.499021	0	0	0	0.0343511	0.0396196	0.0657122	0	0.14347	0.012532	0	0.0506941	0.136409	0.00102267	0	0	0.0129446	0
4.51595	0.0515192	0.142219	0.110758	0.145224	0	0.350078	0.0180246	0	0.0341343	0.140296	0	0.149102	0	0.0224061	0.0134032	0	0	0.10495	0.0271403	0	0.054486	0.258785	0	0	0	0.177272	0	0	0.0086453	0	0.0163721	0.0672912	0	0.0715153	0	0.0107468	0.00642867	0	0	0.0503383	0.0130175	0	0.0261336	0.124123	0	0	0	0.0850267	0
3.07661	0.0769527	0.215395	0.101672	0.181863	0.0222421	0.444321	0.0557971	0	0.0527931	0.066039	0	0.208914	0	0.0327722	0	0	0	0.0464438	0.0793475	0	0.0906151	0.231399	0.00789718	0	0	0.120097	0	0.00788495	0.0437661	0	0.0414098	0.0517996	0	0.163867	0	0.0257058	0	0	0	0.0364295	0.0622385	0	0.0710766	0.181505	0.00619439	0	0	0.0942018	0
3.58452	0.036844	0.0550146	0.181647	0.0933563	0	0.239211	0	0.00994019	0.168166	0.13046	0	0.0950834	0	0.0864809	0	0.0497768	0	0.118436	0.00667649	0	0.0476174	0.194688	0	0.00045724	0	0.0922168	0	0	0	0.00372112	0.0629533	0.0488379	0	0.0355946	0	0.0323742	0	0.018634	0	0.0443367	0.00249935	0	0.0178256	0.0728819	0	0.000171168	0	0.0345215	0
4.20915	0.159627	0.125184	0.511427	0.216321	0.0544684	0.723215	0.000623892	0.00937619	0.0430369	0.317955	0	0.012408	0	0.0474457	0	0.109507	0	0.089089	0	0	0.0511182	0.305592	0.000557185	0	0	0.0115969	0	0.00169392	0.000548864	0.00824863	0.0378614	0.279719	0	0.0109158	0	0.04174	0	0.0963377	0	0.0783754	0	0	0.0449708	0.268843	0.00049018	0	0	0.0102023	0
4.27671	0.0298129	0.0232075	0.15531	0.189909	0.111219	0.506506	0.00392476	0	0.0131101	0	0	0.095076	0	0.031548	0.00926772	0.0195697	0	0.0337634	0.0380029	0.0198694	0.0322151	0.499362	0	0	0	0.204291	0	0	0.00209846	0	0.00700962	0	0	0.0508347	0	0.0168679	0.00495521	0.0104634	0	0.0180524	0.0203191	0.0106236	0.0172246	0.266996	0	0	0	0.109229	0
4.51742	0.112134	0.146186	0.280814	0.139328	0.0901935	0.593084	0	0	0.0646528	0.176737	0	0.0613519	0	0.00260021	0.0021295	0.0812807	0	0.0639728	0	0.0256896	0.0633537	0.440773	0	0	0.0158062	0	0	0.00165207	0	0	0.0405298	0.110794	0	0.0384605	0	0.00163003	0.00133495	0.0509535	0	0.0401035	0	0.0161044	0.0397154	0.276314	0	0	0.00990864	0	0
3.8892	0.119749	0.176893	0.150543	0.0896519	0.0645294	0.516946	0.032962	0	0.111571	0.050583	0	0.154421	0	0.0158904	0.0137692	0	0	0.0544391	0.00187043	0	0.0157031	0.464598	0	0.0291362	0.0550565	0	0	0	0.0111216	0	0.0376451	0.0170671	0	0.052103	0	0.00536153	0.00464583	0	0	0.0183682	0.000631097	0	0.00529834	0.156759	0	0.00983077	0.0185765	0	0
4.69076	0.0640537	0.155263	0.0410077	0.166685	0.284877	0.463099	0.0144451	0	0.0275724	0.0427689	0	0.129885	0	0.0194562	0	0.0322898	0	0.0505953	0.0651422	0	0.0420897	0.485732	0	0	0	0.0610071	0	0.0290162	0.00902849	0	0.0172333	0.0267315	0	0.0811811	0	0.0121605	0	0.0201818	0	0.0316231	0.0407152	0	0.0263069	0.303592	0	0	0	0.0381307	0
4.80999	0.0564277	0.169427	0.222012	0.10807	0.0599782	0.416562	0.0584637	0	0	0.120761	0	0.205705	0	0	0	0	0.0330337	0.0545321	0.0393401	0	0.0589389	0.305187	0	0	0.116704	0	0	0.00733436	0.026115	0	0	0.0539424	0	0.0918856	0	0	0	0	0.0147557	0.0243587	0.0175727	0	0.0263272	0.136323	0	0	0.0521301	0	0
5.04484	0.176437	0.380201	0.284092	0.217595	0.253153	0.778642	0.000978387	0	0.0580251	0.136902	0	0.264817	0	0.0220153	0.0312089	0	0	0.0668295	0.00533929	0.0510174	0.0689085	0.262988	0.00796827	0	0.0230025	0	0	0	0.00114507	0	0.0679104	0.160225	0	0.309932	0	0.0257659	0.0365258	0	0	0.0782147	0.00624891	0.0597089	0.080648	0.307791	0.00932577	0	0.0269213	0	0
4.1288	0.167713	0.301139	0.152404	0.124011	0.163392	0.57383	0.0365833	0	0.0290203	0.0709382	0	0.251851	0	0	0.020247	0	0	0.0408921	0.0744282	0	0.00705812	0.361773	0	0.00666728	0.100541	0	0	0	0.0254412	0	0.0201817	0.0493326	0	0.175145	0	0	0.0140804	0	0	0.0284376	0.0517597	0	0.00490844	0.251588	0	0.00463663	0.0699196	0	0
4.74183	0.204173	0.122515	0.186667	0.133848	0.123498	0.610039	0	0.00117023	0.0639519	0.161836	0	0.146007	0	0.0274353	0.00701861	0.0219774	0	0.0554268	0.0385187	0	0.0533302	0.403256	0	0	0	0.00744337	0	0.0126281	0	0.000800694	0.0437571	0.110732	0	0.0999009	0	0.0187718	0.00480227	0.0150374	0	0.0379242	0.0263553	0	0.0364896	0.275916	0	0	0	0.0050929	0
2.64639	0.025883	0.288728	0.490664	0.440985	0.301575	0.762746	0.00945542	0	0.0128088	0.374072	0	0.068692	0	0.0308518	0.0230389	0.0207992	0	0.0693213	0.0667302	0	0.0757096	0.217863	0.00417589	0	0	0.022971	0	0.00351136	0.00866789	0	0.011742	0.342916	0	0.0629707	0	0.0282822	0.02112	0.0190669	0	0.0635477	0.0611723	0	0.0694039	0.199717	0.00382809	0	0	0.0210578	0
4.4395	0.0165885	0	0.244314	0.0521293	0	0.425088	0.00132913	0	0.124079	0.269185	0	0.0552431	0.0119095	0.0683177	0.0142038	0.0454695	0	0.0600285	0	0.0414475	0.0378888	0.204959	0	0	0	0.0659397	0	0	0.000378719	0	0.035355	0.0767011	0	0.0157409	0.00339347	0.0194664	0.00404722	0.012956	0	0.0171044	0	0.01181	0.010796	0.0584007	0	0	0	0.0187888	0
4.30519	0.043187	0.108374	0.198359	0.16729	0.281584	0.653386	0	0.00207355	0.0204248	0.0926647	0	0.0608525	0	0.0137255	0.0041477	0	0	0.065386	0.0149674	0	0.0353053	0.66538	0	0	0	0.0208341	0	0.00423881	0	0.00147697	0.0145483	0.0660039	0	0.0433445	0	0.00977651	0.00295436	0	0	0.0465736	0.0106611	0	0.0251475	0.473942	0	0	0	0.0148398	0
4.18022	0.0706018	0.0570279	0.160189	0.0875719	0.0525479	0.376512	0.0249111	0	0.0697023	0.14451	0	0.134563	0	0.0144533	0.00441957	0	0	0.0578713	0.0032078	0	0.0528736	0.436421	0	0	0	0.0561406	0	0.00092703	0.0108885	0	0.0304666	0.0631647	0	0.0588169	0	0.00631749	0.00193178	0	0	0.0252953	0.00140212	0	0.0231109	0.190758	0	0	0	0.0245388	0
4.09156	0.162115	0.226109	0.348708	0.17837	0.0233573	0.745272	0	0	0.0177473	0.250619	0	0.0847028	0	0.0612371	0.0116498	0.0303083	0	0.0819649	0	0.0971542	0.0803829	0.273556	0	0	0.00715412	0.00352391	0	0	0	0	0.0148244	0.209343	0	0.0707525	0	0.0511516	0.00973112	0.0253167	0	0.0684656	0	0.0811533	0.0671441	0.228502	0	0	0.00597587	0.00294354	0
3.94403	0.0911035	0.073824	0.085544	0.176514	0.208543	0.472707	0.00881727	0	0.00959428	0.0323723	0	0.118475	0	0.0115397	0	0	0	0.026337	0.0376187	0	0.0113571	0.584007	0	0	0	0.15827	0	0.00161145	0.00510073	0	0.00555022	0.0187271	0	0.0685369	0	0.00667564	0	0	0	0.0152358	0.0217622	0	0.00657001	0.337844	0	0	0	0.0915582	0
3.2502	0.205415	0.0986035	0.0760548	0.113674	0.199275	0.585174	0.0120429	0	0.00619193	0.0760422	0	0.195349	0	0.00423269	0	0	0	0.0153006	0.0313141	0.083743	0.0100586	0.528066	0	0.00343877	0.0340349	0	0	0.000185769	0.00669594	0	0.00344276	0.0422801	0	0.108616	0	0.00235341	0	0	0	0.00850725	0.0174109	0.0465617	0.00559266	0.293609	0	0.00191198	0.0189237	0	0
4.98619	0	0.124695	0.0140874	0.0736466	0	0.259862	0.00245808	0.00825833	0.0369967	0.0880596	0	0.097595	0	0.0277585	0.0351968	0	0.00814661	0.0347827	0.154046	0.0820626	0.0145329	0.305869	0	0.00478275	0	0.0994538	0	0	0.00106786	0.00358765	0.0160724	0.0382556	0	0.0423981	0	0.0120591	0.0152905	0	0.00353912	0.0151106	0.0669222	0.0356503	0.00631349	0.132878	0	0.00207776	0	0.0432056	0
3.31441	0.0984529	0.204434	0.214772	0.118171	0.129865	0.452252	0.0466792	0	0.0135077	0.0880975	0	0.167169	0.0140883	0	0	0	0.0748516	0.0041065	0.0248462	0	0.0269435	0.489834	0	0	0.0478801	0	0	0.00199583	0.0237967	0	0.00688614	0.0449114	0	0.0852216	0.00718213	0	0	0	0.0381587	0.00209346	0.0126664	0	0.0137356	0.249714	0	0	0.0244089	0	0
4.79971	0.155659	0.0220043	0.259944	0.105514	0.0744866	0.568236	0	0	0.0326056	0.295311	0	0.018854	0	0.0232075	0.0316509	0.0849968	0	0.0763244	0.0195432	0	0.0641853	0.343108	0	0	0.00978225	0	0	0.000430763	0	0	0.0172426	0.156168	0	0.00997046	0	0.0122727	0.0167378	0.0449485	0	0.0403623	0.010335	0	0.0339428	0.181444	0	0	0.0051731	0	0
4.1205	0.131546	0.206389	0.0625682	0.140851	0.209355	0.573769	0.0126281	0	0.0229837	0.109713	0	0.213637	0	0.00739241	0.0250267	0	0	0.0157006	0.0653113	0.00172669	0.0546567	0.455647	0	0	0.0115344	0	0	0.00404163	0.00950205	0	0.0172941	0.0825539	0	0.160752	0	0.00556243	0.0188314	0	0	0.0118139	0.0491436	0.00129925	0.0411266	0.342853	0	0	0.00867912	0	0
4.7897	0.0637316	0.117436	0.161987	0.0933024	0	0.37514	0.0161695	0	0.0464711	0.159324	0	0.148093	0	0.0320211	0.00243957	0.0381904	0	0.0992758	0.00593819	0.00191578	0.116067	0.314891	0.0018114	0	0.017391	0	0	0	0.00867758	0	0.0249394	0.0855038	0	0.0794766	0	0.0171846	0.00130923	0.0204954	0	0.0532778	0.00318682	0.00102813	0.0622893	0.168991	0.000972116	0	0.00933312	0	0
4.37349	0.163133	0.147709	0.195072	0.134411	0.123285	0.536872	0.0188565	0	0.0719678	0.103738	0	0.164957	0	0	0.00455922	0.0158098	0	0.0274857	0.05972	0	0.0657786	0.413327	0.00112735	0	0.0360364	0	0	0.0166358	0.00995088	0	0.0379787	0.0547445	0	0.0870509	0	0	0.00240598	0.00834312	0	0.0145047	0.0315153	0	0.0347125	0.21812	0.00059492	0	0.019017	0	0
3.57597	0.108842	0.0651169	0.0571183	0.0516231	0.0447274	0.331208	0	0	0.0984072	0.108654	0	0.16874	0	0.00641202	0.0155145	0	0	0.0732366	0.0531175	0	0.0591399	0.385096	0	0	0.0247981	0.000394586	0	0.00649002	0	0	0.0430796	0.0475652	0	0.0738691	0	0.00280698	0.00679179	0	0	0.0320607	0.0232532	0	0.0258896	0.168583	0	0	0.0108559	0.000172737	0
3.24641	0.127653	0.089286	0.318959	0.0998922	0	0.470767	0	0	0.08995	0.307628	0	0.10162	0	0.0380956	0.0259832	0	0	0.134236	0.0289107	0	0.0731402	0.186047	0	0	0	0.0124199	0	0.0019701	0	0	0.0454117	0.155307	0	0.0513032	0	0.0192328	0.0131177	0	0	0.0677696	0.0145957	0	0.0369252	0.0939267	0	0	0	0.00627024	0
4.98524	0.0384703	0.0705968	0	0	0	0.141974	0.0357258	0	0.0920764	0.092686	0	0.150643	0	0.0129867	0.00966154	0	0.0534413	0.051168	0.0291754	0	0.117699	0.307541	0.000337239	0	0.0468582	0	0	0	0.0070803	0	0.0182481	0.0183689	0	0.0298551	0	0.00257376	0.00191477	0	0.0105912	0.0101407	0.00578212	0	0.0233262	0.0609499	6.68355e-05	0	0.00928658	0	0
4.08389	0.14772	0.210946	0.299902	0.247528	0.213113	0.806351	0.00110896	0	0.0577866	0.185855	0	0.133811	0	0.0195471	0.00284559	0.0657034	0	0.0422213	0.0788773	0	0.0525742	0.34203	0	0	0.0120446	0.00260315	0	0.00299199	0.00097266	0	0.0506844	0.163013	0	0.117365	0	0.0171447	0.00249586	0.0576282	0	0.0370321	0.069183	0	0.0461126	0.299993	0	0	0.0105643	0.00228321	0
4.4291	0.0773551	0.330733	0	0.131498	0	0.552431	0	0.0078562	0	0.131817	0	0.245255	0	0.00965111	0.0653183	0	0	0.0616644	0.0309694	0.0833769	0.0647581	0.260514	0.022027	0	0.0167926	0	0	0	0	0.00564699	0	0.0947492	0	0.176288	0	0.00693716	0.0469504	0	0	0.044324	0.0222606	0.0599308	0.0465477	0.187256	0.0158329	0	0.0120704	0	0
4.55214	0.117389	0.104914	0.107742	0.181632	0.333718	0.658613	0.0199718	0	0.012671	0.0624893	0	0.0817335	0	0.00506174	0	4.60761e-06	0	0.0338069	0.0249994	0.0416546	0.0446123	0.623392	0	0	0	0.0418959	0	0.00770711	0.0137439	0	0.00871972	0.043003	0	0.0562462	0	0.00348331	0	3.1708e-06	0	0.0232647	0.0172037	0.0286652	0.0307007	0.428997	0	0	0	0.0288313	0
5.29149	0.100626	0.162558	0.117701	0.130473	0.0340922	0.420239	0.0293784	0	0.0423863	0.144127	0	0.283888	0	0.033566	0	0.044415	0	0.0172094	0.0316823	0	0.0803878	0.274183	0	0.000944677	0.00826195	0	0	0.00957056	0.0196449	0	0.028343	0.0963754	0	0.189832	0	0.0224451	0	0.0296996	0	0.0115076	0.0211854	0	0.0537541	0.183341	0	0.000631691	0.00552464	0	0
4.37395	0.0509551	0.280505	0.151952	0.15192	0.0141985	0.417882	0.0456546	0	0.0176458	0.121972	0	0.193764	0	0.0621943	0	0.0112039	0	0.076517	0.0129691	0	0.059818	0.288054	0	0.00121202	0	0.106305	0	0.00269004	0.0274571	0	0.0106124	0.0733552	0	0.116532	0	0.0374042	0	0.00673814	0	0.0460181	0.00779973	0	0.0359751	0.173238	0	0.000728921	0	0.0639327	0
4.74045	0.0188435	0.10415	0.0701146	0.0791742	0.0630724	0.347292	0.0126903	0	0.0668602	0.0440468	0	0.146346	0	0	0	0	0.000919617	0.0273534	0.0474706	0.00932903	0.0327409	0.543351	0	0	0.058867	0	0	0.0100259	0.00589519	0	0.0310594	0.0204616	0	0.0679837	0	0	0	0	0.000427201	0.0127068	0.0220521	0.00433373	0.0152095	0.252409	0	0	0.0273462	0	0
4.38351	0.141911	0.107935	0.095179	0.0591616	0.00585904	0.446426	0.00912905	0	0.0728538	0.0273687	0	0.196983	0	0	0.00156466	0	0	0.0617841	0.0905737	0	0.0355942	0.421342	0.00419316	0	0.0682506	0	0	0.0103634	0.00290275	0	0.0231652	0.00870238	0	0.0626344	0	0	0.000497513	0	0	0.0196454	0.0287996	0	0.0113179	0.133973	0.00133329	0	0.0217015	0	0
2.81077	0.0809	0.19833	0	0.0840273	0.0604542	0.410893	0.000574746	0	0.0220854	0.0995741	0	0.226603	0	0.00552251	0.00204588	0.0134944	0	0.0119661	0.0200085	0.0245569	0.0918045	0.438209	0	0	0.043555	0	0	0	0.000335896	0	0.0129072	0.0581936	0	0.132432	0	0.00322749	0.00119566	0.00788645	0	0.00699329	0.0116935	0.0143517	0.0536529	0.2561	0	0	0.0254547	0	0
5.1235	0.0405396	0.0751788	0.05944	0.0262963	0	0.219514	0	0	0.0575505	0.195626	0	0.0873973	0	0.0883758	0.0209027	0.0340618	0	0.0671847	0.0404373	0	0.0512067	0.340608	0	0	0.0166495	0	0	0	0	0	0.0164855	0.0560377	0	0.0250352	0	0.0253155	0.00598764	0.00975711	0	0.0192453	0.0115834	0	0.0146683	0.0975682	0	0	0.0047693	0	0
5.11905	0.0767853	0.252409	0.184868	0.19208	0.195669	0.552595	0.0397161	0	0.0519323	0.122694	0	0.185989	0	0.0169455	0.000629118	0	0	0.0270646	0.0465279	0	0.0672129	0.403404	0	0	0.029774	0.000777402	0	0.00733336	0.0301289	0	0.0393962	0.0930765	0	0.141093	0	0.012855	0.000477253	0	0	0.0205314	0.0352964	0	0.0509882	0.306025	0	0	0.0225868	0.000589742	0
4.11002	0.121634	0.183854	0.621839	0.351381	0.0157292	1.12847	0	0	0.0348506	0.336674	0	0.0577572	0	0.0571159	0.0481988	0	0	0.0880668	0.00841232	0.0728121	0.0559931	0.220628	0.00951121	0	0	0.00785018	0	0.00212915	0	0	0.0301832	0.291585	0	0.0500221	0	0.0494666	0.0417438	0	0	0.0762725	0.0072857	0.0630608	0.0484942	0.191081	0.00823742	0	0	0.00679885	0
4.75246	0.0650885	0.0861767	0.182169	0.123061	0	0.615091	0.032494	0	0.00235432	0.0198703	0	0.172595	0	0.026545	0.0194712	0	0	0.0839351	0.0263856	0.0736053	0.0519094	0.293208	0	0.0126322	0	0.17549	0	0.00950475	0.0125546	0	0.000909634	0.00767725	0	0.0666851	0	0.0102561	0.00752302	0	0	0.0324298	0.0101945	0.0284387	0.0200561	0.113286	0	0.00488069	0	0.0678037	0
4.97594	0.0950903	0.20349	0.121828	0.177709	0.19668	0.598931	0.0183885	0	0.0398199	0.0593874	0	0.191717	0	0.0120119	0.0142215	0	0	0.0573146	0.0948718	0	0.0337798	0.417934	0	0	0	0.0506492	0	0.00990419	0.0146032	0	0.0316228	0.0471622	0	0.152251	0	0.00953919	0.0112939	0	0	0.0455161	0.0753419	0	0.0268261	0.3319	0	0	0	0.0402228	0
4.81262	0.0954741	0.193794	0.167504	0.104767	0.0174033	0.459317	0	0	0.0477494	0.263147	0	0.111855	0	0.0176817	0.0141944	0	0	0.0586342	0.057082	0	0.0427247	0.346156	0	0	0.0346014	0	0	0.00617412	0	0	0.027027	0.148946	0	0.0633118	0	0.0100082	0.0080343	0	0	0.033188	0.0323094	0	0.024183	0.19593	0	0	0.019585	0	0
3.85605	0.506891	0.75304	0	0.245096	0.238805	0.295355	0.480103	0	0.0227809	0.0993157	0	0.0792754	0	0.0254678	0.00230963	0.010914	0.00619025	0.0143605	0.00328484	0	0.0548261	0.197672	0	0	0	0.00349971	0	0	0.605311	0	0.0287221	0.125217	0	0.09995	0	0.0321097	0.00291197	0.0137603	0.00780463	0.0181056	0.00414151	0	0.0691245	0.249224	0	0	0	0.00441241	0
5.14173	0.157658	0.0821158	0.680308	0.22499	0	0.796147	0.000537772	0.00113435	0.0263538	0.458263	0	0	0.0115481	0.0374581	0.0313584	0.0823113	0	0.122328	0.0350497	0	0.0199489	0.166573	0	0	0	0.00713609	0	0	0.000412908	0.000870972	0.0202348	0.35186	0	0	0.00886678	0.0287608	0.0240774	0.0631997	0	0.093925	0.0269116	0	0.0153171	0.127897	0	0	0	0.00547919	0
3.03102	0.0892395	0.242868	0.187708	0.191223	0.16379	0.499165	0.0208823	0	0.0364444	0.0567564	0	0.136319	0	0.0152774	0	0	0.0364204	0.0733821	0.0733772	0	0.0721269	0.421589	0	0	0.0524122	0	0	0.00501284	0.0135433	0	0.0236363	0.0368098	0	0.0884104	0	0.00990827	0	0	0.0236207	0.0475925	0.0475893	0	0.0467784	0.273425	0	0	0.0339923	0	0
4.47054	0	0.277499	0.0288382	0.0662809	0	0.15734	0	0.000751278	0.0327278	0.279831	0	0.126512	0	0.17643	0.0664164	0	0	0.0503322	0.0167678	0	0.0444705	0.192616	0	0	0	0.0131445	0	0	0	0.000374051	0.0162947	0.139324	0	0.0629887	0	0.0878421	0.0330678	0	0	0.0250597	0.00834844	0	0.0221412	0.095901	0	0	0	0.00654444	0
4.37955	0.0474879	0.104051	0.37104	0.108464	0.0271779	0.477519	0	0	0.0734601	0.269117	0	0.135671	0	0.0267686	0.00418098	0	0	0.0812608	0.034912	0	0.0417698	0.285102	0	0	0.0477576	0	0	0	0	0	0.0381849	0.139888	0	0.0705226	0	0.0139145	0.00217329	0	0	0.0422398	0.0181474	0	0.0217122	0.148197	0	0	0.0248246	0	0
4.49961	0.00977287	0.0726318	0.0909944	0.0618005	0.0388105	0.261674	0.0498559	0	0.07696	0.133052	0	0.0906834	0	0.0174575	0	0.0130283	0	0.0822656	0.0623769	0.0116936	0.0513321	0.313342	0	0	0	0.0873876	0	0.0105649	0.0197561	0	0.0304964	0.0527236	0	0.0359345	0	0.00691777	0	0.00516265	0	0.0325988	0.0247177	0.00463376	0.020341	0.124166	0	0	0	0.0346285	0
5.00305	0.0258698	0.0800402	0.152861	0.0906402	0.0407711	0.335176	0.0425023	0	0.0877189	0.153652	0	0.0795774	0	0.0211755	0	0.0130317	0	0.116298	0.0732728	0.0148668	0.0476008	0.29194	0	0	0.00524986	0.0441881	0	0.00892539	0.0208962	0	0.0431268	0.075543	0	0.0391241	0	0.0104109	0	0.00640701	0	0.0571776	0.0360244	0.00730921	0.0234028	0.143532	0	0	0.00258108	0.021725	0
4.86083	0.0709185	0.290016	0.216163	0.227625	0.284886	0.591992	0.0222601	0	0.0452318	0.151141	0	0.1674	0	0.0075936	0	0.0372181	0	0.022613	0.0669794	0	0.058651	0.380463	0.00498216	0	0.031573	0	0	0.00389454	0.0219302	0	0.0445615	0.148901	0	0.164919	0	0.00748107	0	0.0366666	0	0.0222779	0.0659868	0	0.0577819	0.374825	0.00490833	0	0.0311051	0	0
3.17279	0.0771634	0.163924	0.14229	0.108126	0.0962044	0.406165	0.0427025	0	0.0175868	0.0630783	0	0.204077	0	0.00470771	0	0	0.0213039	0.0264315	0.068636	0	0.0395182	0.409154	0	0	0.0945116	0	0	0.0082927	0.0229283	0	0.0094429	0.0338687	0	0.109576	0	0.00252772	0	0	0.0114388	0.0141919	0.0368528	0	0.0212186	0.219688	0	0	0.0507463	0	0
3.13967	0.063719	0.0982468	0.178663	0.0426015	0	0.364974	0	0.0061257	0.0813503	0.223472	0	0.101796	0	0.111151	0.0105652	0.0782809	0	0.0778874	0.0067448	0	0.0532013	0.244953	0	0	0.00181368	0.00170272	0	0.000955404	0	0.00284465	0.0377774	0.103776	0	0.047272	0	0.0516161	0.00490625	0.036352	0	0.0361693	0.00313214	0	0.0247055	0.113751	0	0	0.000842234	0.000790709	0
4.34157	0	0.114984	0.140088	0.0277039	0	0.144035	0	0.00133083	0.132864	0.277746	0	0	0	0.132013	0.0115005	0.0104021	0	0.148626	0.0102721	0	0.0625006	0.205395	0	0.000404084	0	0.00694451	0	0	0	0.000461914	0.0461155	0.0964023	0	0	0	0.0458201	0.00399167	0.00361043	0	0.0515864	0.00356532	0	0.0216932	0.0712902	0	0.000140253	0	0.00241035	0
4.03444	0.146887	0.107174	0.119737	0.0982666	0.0590432	0.535118	0.025962	0	0.0450179	0.0772473	0	0.0774212	0	0.005924	0.0121772	0.034153	0	0.000936022	0	0.294411	0.0488367	0.35406	0	0	0.0238544	0	0	0	0.0126376	0	0.0219135	0.0376019	0	0.0376865	0	0.00288364	0.00592751	0.0166248	0	0.00045563	0	0.143311	0.0237724	0.172347	0	0	0.0116117	0	0
4.33423	0.0791335	0.101966	0.118437	0.119613	0	0.410647	0	0	0.0152342	0.0440973	0	0.158228	0	0.0103302	0	0	0.0424699	0.0489335	0.0765265	0	0.0271993	0.460694	0	0.0092371	0	0.102271	0	0.00477922	0	0	0.00601857	0.0174215	0	0.0625109	0	0.00408114	0	0	0.0167786	0.0193322	0.0302333	0	0.0107456	0.182006	0	0.0036493	0	0.0404042	0
4.78627	0.110165	0.141971	0.202147	0.0909062	0.0149424	0.417452	0	0	0.121945	0.277704	0	0.034205	0	0.026867	0.0101188	0.0422981	0	0.0549263	0.0113986	0	0.0765326	0.329788	0	0	0.0141562	0	0	6.08772e-05	0	0	0.0573673	0.130642	0	0.0160913	0	0.0126392	0.00476027	0.0198985	0	0.0258393	0.00536229	0	0.0360037	0.155144	0	0	0.00665959	0	0
3.73262	0.0508114	0.199365	0.240728	0.239798	0.0533697	0.589607	0.0384078	0	0.00172339	0.160123	0	0.223128	0	0.0103679	0	0.0127079	0	0.0593854	0.0254325	0.0131187	0.0841348	0.266395	0	0	0	0.0838719	0	0.0212034	0.0329958	0	0.00148055	0.13756	0	0.191688	0	0.00890701	0	0.0109172	0	0.0510174	0.0218489	0.0112702	0.0722794	0.228858	0	0	0	0.0720536	0
3.42643	0.0303255	0.133242	0.120774	0.0960678	0.0213323	0.380478	0	0	0.0437679	0.275981	0	0.0622111	0	0.0555577	0.0301632	0.0332972	0	0.050515	0.0728442	0	0.0421136	0.308873	0	0	0	0.024545	0	0.00013124	0	0	0.0221771	0.139839	0	0.0315223	0	0.028151	0.0152836	0.0168717	0	0.0255959	0.03691	0	0.0213389	0.156505	0	0	0	0.0124369	0
4.08149	0	0.179939	0.0105359	0.0358522	0	0.254248	0.00223039	0	0.0265056	0.180615	0	0.252684	0	0.0369391	0	0.0665687	0	0.041442	0	0.0819917	0.0516827	0.231076	0	0	0	0.0282651	0	0	0.00093	0	0.011052	0.0753107	0	0.105361	0	0.0154024	0	0.027757	0	0.01728	0	0.0341879	0.0215501	0.0963514	0	0	0	0.0117857	0
2.4204	0.0557679	0.0934169	0.162026	0.0702751	0	0.351759	0.0141004	0	0.0116598	0.147132	0	0.186839	0	0.0189942	0	0	0	0.133172	0.0312619	0	0.108316	0.272255	0.00622276	0	0	0.0700466	0	0	0.00486106	0	0.00401968	0.0507233	0	0.0644119	0	0.00654819	0	0	0	0.0459107	0.0107774	0	0.0373417	0.0938589	0.00214527	0	0	0.0241483	0
3.87849	0.179489	0.169791	0.0292634	0.0670508	0	0.186543	0	0.0212973	0.196737	0.161993	0	0.121254	0	0.0409547	0.07689	0	0	0.0609528	0.00503735	0.0367688	0.0446173	0.207711	0	0	0.0257864	0	0	0	0	0.00783755	0.0724006	0.0596146	0	0.0446224	0	0.0150716	0.0282961	0	0	0.022431	0.00185378	0.0135312	0.0164195	0.0764391	0	0	0.00948956	0	0
4.15312	0.041374	0.0645726	0.159916	0.0771314	0.0246545	0.386054	0.00924657	0	0.0570352	0.0531097	0	0.196274	0	0	0	0.0122203	0	0.0265539	0	0	0.012116	0.553259	0	0.00155263	0	0.0766814	0	0.00195186	0.00299433	0	0.0184698	0.0171986	0	0.0635597	0	0	0	0.00395732	0	0.00859901	0	0	0.00392354	0.179163	0	0.000502791	0	0.0248319	0
3.42059	0.222586	0	0.332547	0.075161	0	0.587916	0	0	0.0520906	0.414545	0	0	0	0.0660462	0.0363161	0.0444954	0	0.108052	0.00488514	0	0.058582	0.197897	0.00091894	0	0.0150178	0.00115374	0	0	0	0	0.0243673	0.193919	0	0	0	0.0308955	0.0169882	0.0208144	0	0.0505454	0.0022852	0	0.0274039	0.0925736	0.000429868	0	0.00702512	0.000539706	0
2.56813	0.100485	0.0373144	0.061167	0.0281186	0	0.29448	0	0	0.08827	0.214556	0	0.030421	0	0.0471116	0	0.0227631	0	0.0662872	0.0760773	0	0.0640096	0.346057	0	0	0.0444468	0	0	0	0	0	0.0237205	0.057657	0	0.00817492	0	0.0126601	0	0.00611706	0	0.0178131	0.020444	0	0.0172011	0.0929947	0	0	0.011944	0	0
3.95815	0.0434069	0.0395991	0.0787932	0	0	0.20072	0	0	0.0560856	0.308702	0	0.0808712	0	0.0530294	0.0658067	0.0452503	0	0.0639151	0.0135929	0	0.0288683	0.264284	0	0	0.00316398	0	0	0.0164307	0	0	0.0117925	0.0649073	0	0.0170039	0	0.0111499	0.0138364	0.00951426	0	0.0134387	0.00285802	0	0.0060698	0.0555678	0	0	0.000665254	0	0
4.23464	0.0875633	0.0776455	0.184254	0.0424623	0	0.369071	0	0	0.045278	0.157998	0	0.18359	0	0.0117186	0.00378343	0.00331869	0.044947	0.0681647	0.0280413	0	0.0661812	0.350657	0	0	0.0363216	0	0	0	0	0	0.0154514	0.0539178	0	0.0626512	0	0.00399904	0.00129112	0.00113252	0.0153384	0.0232616	0.00956927	0	0.0225847	0.119664	0	0	0.012395	0	0
3.43292	0.0463582	0.100692	0.15846	0.037723	0	0.287726	0	0	0.115682	0.18666	0	0.131564	0	0.021866	0.0459781	0	0	0.0709359	0.0709818	0.0204397	0.0966814	0.206651	0	0	0.0325599	0	0	0	0	0	0.0364329	0.0587865	0	0.0414346	0	0.00688645	0.0144803	0	0	0.0223405	0.0223549	0.00643726	0.0304487	0.0650824	0	0	0.0102544	0	0
3.77922	0.115163	0.0830212	0.08313	0.0725996	0.0653611	0.366473	0.0494068	0	0.0242374	0.0921981	0	0.207162	0	0	0.0638637	0	0.0155109	0.00332433	0.00844137	0.0510746	0.00622217	0.460925	0	0	0.00818204	0	0	0.00945173	0.0197454	0	0.00968647	0.036847	0	0.0827922	0	0	0.0255231	0	0.00619892	0.00132857	0.00337359	0.020412	0.00248669	0.184209	0	0	0.00326995	0	0
4.60938	0.107009	0.0469881	0.166733	0.0933064	0.00356317	0.467821	0	0.000561406	0.0579584	0.136233	0	0.139412	0	0.0462895	0.0109708	0.0355995	0	0.03509	0.0290169	0.0317605	0.0625353	0.342742	0	0	0	0.0718301	0	0	0	0.000260735	0.0269178	0.0632711	0	0.0647476	0	0.0214984	0.00509519	0.0165336	0	0.0162969	0.0134764	0.0147506	0.0290434	0.15918	0	0	0	0.0333602	0
4.53914	0.13831	0.132811	0.103615	0.0714236	0	0.458259	0	0	0.0189523	0.118554	0	0.208188	0	0	0.00389442	0	0.0289944	0.0440848	0.0572601	0	0.0849095	0.352552	0	0.00140376	0.0775077	0	0	0.00369844	0	0	0.00847951	0.0530427	0	0.0931459	0	0	0.00174241	0	0.0129725	0.0197241	0.0256189	0	0.0379896	0.157736	0	0.000628062	0.034678	0	0
4.13949	0.307289	0.102168	0.233103	0.159939	0.287221	0.924913	0	5.82879e-05	0.0223875	0.0985421	0	0.15624	0	0.0077897	0.000855232	0.0153102	0	0.0611204	0.0171985	0.0437591	0.0568354	0.487709	0.00885914	0	0	0.023336	0	0	0	4.74003e-05	0.0182058	0.0801355	0	0.127056	0	0.00633467	0.000695484	0.0124505	0	0.0497037	0.013986	0.0355854	0.0462191	0.39661	0.00720435	0	0	0.018977	0
4.30703	0.134968	0.0980339	0.254777	0.126371	0	0.530234	0	0	0.0670335	0.292965	0	0.0924717	0	0.0481966	0.0130541	0	0	0.0700605	0.0525369	0	0.0780276	0.282263	0	0	0.00339084	0	0	0	0	0	0.03571	0.156068	0	0.0492615	0	0.0256753	0.00695418	0	0	0.0373226	0.0279874	0	0.0415668	0.150367	0	0	0.00180637	0	0
1.39797	0.0928435	0.131187	0.20361	0.0977373	0.126332	0.438492	0.0248414	0	0.0493675	0.170708	0	0.141368	0	0	0	0.017557	0	0.0303408	0.00620819	0	0.0497384	0.494239	0	0	0.0156317	0	0	0	0.0127798	0	0.0253974	0.0878218	0	0.0727275	0	0	0	0.00903232	0	0.015609	0.00319384	0	0.0255883	0.254265	0	0	0.00804184	0	0
4.71919	0	0.00917103	0	0	0	0.00186919	0	0.0130558	0.0688856	0.34665	0	0.0726856	0	0.0437022	0.0594418	0	0	0.110199	0.0246789	0	0.0310831	0.191747	0	0	0.0378709	0	0	0	0	0.00177952	0.00938915	0.0472485	0	0.00990709	0	0.00595664	0.00810196	0	0	0.0150202	0.00336375	0	0.00423665	0.0261352	0	0	0.00516182	0	0
4.48676	0.0765704	0.174317	0.12628	0.106324	0	0.430959	0	0	0.134215	0.154133	0	0.135117	0	0.0101053	0.00788071	0.0555296	0	0.0749624	0.00854726	0	0.0664926	0.268293	0.00636984	0	0.0783532	0	0	0	0	0	0.069472	0.0797819	0	0.0699389	0	0.00523068	0.00407918	0.028743	0	0.0388017	0.0044242	0	0.0344176	0.138873	0.00329713	0	0.0405569	0	0
4.59824	0.0923064	0.108585	0.26955	0.113119	0	0.448611	0.0161856	0	0.0776199	0.215283	0	0.144411	0	0.0302238	0.00479153	0.0378128	0	0.0593129	0.00519745	0	0.115688	0.265649	0	0	0	0.0262851	0	0.00153941	0.00773617	0	0.0370996	0.102898	0	0.0690236	0	0.0144459	0.00229019	0.0180732	0	0.0283495	0.0024842	0	0.0552948	0.126971	0	0	0	0.0125634	0
2.82629	0.23152	0.103121	0.139337	0.208113	0.174846	0.704238	0	0	0.0687053	0.0445751	0	0.219961	0.00624853	0	0	0.0126282	0	0.0227402	0.110714	0	0.0503915	0.398645	0	0	0.032885	0	0	0.0325067	0	0	0.0458307	0.0297344	0	0.146728	0.00416816	0	0	0.00842376	0	0.0151691	0.0738529	0	0.0336143	0.265921	0	0	0.0219363	0	0
2.07714	0.0476959	0.035422	0.0640445	0.0188491	0	0.185789	0	0	0.0724566	0.127413	0	0.242398	0	0.0219875	0	0.0483223	0	0.0687708	0.00559901	0	0.0630583	0.329029	0	0	0.0197829	0	0	0.00118236	0	0	0.0179274	0.0315248	0	0.0599746	0	0.00544018	0	0.011956	0	0.0170154	0.00138532	0	0.015602	0.0814089	0	0	0.00489472	0	0
4.51919	0.0660737	0.152339	0.194453	0.0561666	0	0.340399	0	0.00741189	0.0217434	0.124288	0	0.370951	0	0.0379908	0.0506901	0	0	0.0652373	0.0126385	0.0151729	0.0687468	0.223369	0	0	0.00176001	0	0	0	0	0.00312561	0.00916925	0.0524126	0	0.156431	0	0.0160208	0.0213761	0	0	0.0275107	0.00532968	0.00639844	0.0289906	0.094195	0	0	0.000742202	0	0
4.41397	0.0719257	0.106503	0.0880583	0.0269319	0	0.266717	0.04498	0	0.0403366	0.128801	0	0.192154	0	0.0246444	0.000452435	0.011418	0	0.0495257	0.00393666	0	0.0643288	0.360088	0	0	0.0793341	0	0	0	0.011928	0	0.0106967	0.034156	0	0.0509563	0	0.00653532	0.000119979	0.00302789	0	0.0131334	0.00104394	0	0.017059	0.0954899	0	0	0.0210382	0	0
4.44805	0.102382	0.10891	0.211821	0.11523	0.0532882	0.469045	0.0594186	0	0.0454268	0.0826575	0	0.142821	0	0	0	0.00665728	0.000679516	0.0443073	0.00650422	0	0.0601686	0.514003	0	0	0.0352262	0	0	0.00212948	0.030624	0	0.0234127	0.0426012	0	0.0736093	0	0	0	0.00343112	0.000350219	0.0228357	0.00335224	0	0.0310105	0.264914	0	0	0.0181554	0	0
4.30615	0.139819	0.133371	0.180128	0.119015	0.134459	0.545094	0.0146777	0	0.0931983	0.074708	0	0.181672	0	0.0207861	0.0104913	0.0131823	0	0.0449585	0.107943	0	0.0618027	0.360957	0	0	0.00822911	0	0	0.0073936	0.00820414	0	0.0520935	0.0417583	0	0.101546	0	0.0116185	0.00586416	0.00736832	0	0.0251297	0.0603354	0	0.0345448	0.201758	0	0	0.00459969	0	0
4.2317	0.0605499	0.130258	0.509001	0.152789	0.0255295	0.622288	0	0	0.0564757	0.311265	0	0.0178699	0	0.105871	0.0282476	0.0182614	0	0.122681	0.0149989	0.00150176	0.0348793	0.228719	0	0	0	0.0566975	0	0.00253159	0	0	0.0290873	0.160314	0	0.00920374	0	0.0545277	0.0145487	0.00940539	0	0.0631859	0.00772506	0.000773469	0.0179643	0.117799	0	0	0	0.0292015	0
4.67008	0.0869725	0.110394	0.186093	0.178705	0.14316	0.538287	0.0205394	0	0.0362079	0.112308	0	0.236984	0.0310635	0	0.00713794	0	0.0236652	0	0.0193912	0.138662	0.0257366	0.343935	0	0	0.000650789	0	0	0.00371852	0.0124073	0	0.0218721	0.0678422	0	0.143155	0.0187645	0	0.00431182	0	0.0142954	0	0.0117137	0.0837613	0.0155467	0.207761	0	0	0.000393122	0	0
4.70427	0.109816	0.123387	0.799869	0.235411	0	0.784641	0.00935202	0	0.0368491	0.400788	0	0.0407148	0	0.0494364	0.0173131	0.134334	0	0.107825	0	0	0.047502	0.139829	0.00173125	0	0	0.014326	0	0	0.00819343	0	0.032284	0.351135	0	0.0356707	0	0.0433119	0.0151682	0.117691	0	0.094467	0	0	0.0416171	0.122506	0.00151677	0	0	0.0125512	0
3.64055	0.0775829	0.0931357	0.34888	0.28558	0.0280392	0.630043	0.0200887	0	0.0357997	0.202021	0	0.131542	0	0.0319979	0.00121131	0.0276632	0	0.0725211	0.0102306	0	0.0500654	0.358566	0	0	0	0.0392459	0	0.0190475	0.016536	0	0.0294684	0.166293	0	0.108278	0	0.026339	0.000997091	0.0227709	0	0.0596956	0.00842126	0	0.0412113	0.295153	0	0	0	0.0323052	0
4.5871	0.0865177	0.0706166	0.448378	0.132114	0	0.46436	0.000235005	0	0.0523275	0.327871	0	0.0766389	0	0.0804227	0.0155345	0.113904	0	0.0896584	0	0	0.0720072	0.159945	0	0	0	0.0114568	0	0	0.000118177	0	0.026314	0.164877	0	0.0385396	0	0.0404423	0.00781188	0.0572789	0	0.0450866	0	0	0.0362104	0.0804316	0	0	0	0.0057613	0
4.97239	0.0517499	0.112562	0.160617	0.114075	0.0262051	0.403387	0.0357175	0	0.0546187	0.0945178	0	0.125873	0	0.018081	0	0	0.00352901	0.0644805	0.0752361	0	0.0580086	0.462989	0	0	0	0.00694895	0	0	0.0138201	0	0.0211334	0.0365715	0	0.0487035	0	0.00699604	0	0	0.00136547	0.0249493	0.0291109	0	0.0224451	0.179143	0	0	0	0.00268874	0
4.63533	0.0692189	0.213935	0.111417	0.124132	0.14099	0.429101	0.00528882	0	0.0279566	0.0993519	0	0.0997842	0	0.00969443	0	0	0	0.0237184	0.0582977	0	0.0345524	0.565207	0	0	0.0761484	0	0	0	0.00276801	0	0.0146316	0.0519978	0	0.0522241	0	0.00507378	0	0	0	0.0124135	0.0305113	0	0.0180837	0.295813	0	0	0.0398538	0	0
3.7663	0.0696417	0.177354	0.364999	0.165464	0.148736	0.514795	0	0	0.0332331	0.390345	0	0.0741095	0	0.0356662	0.0152034	0.0449275	0	0.0428467	0	0.0628759	0.0344419	0.259296	0	0	0	0.00632791	0	0.000726779	0	0	0.0282931	0.332323	0	0.0630935	0	0.0303646	0.0129435	0.0382493	0	0.0364778	0	0.0535297	0.0293223	0.220753	0	0	0	0.0053873	0
4.60496	0.101485	0.121256	0.279418	0.170701	0.240977	0.567424	0	0	0.00705096	0.312973	0	0	0	0.0289461	0.0105401	0.00784007	0	0.0519835	0.0130955	0	0.0388699	0.519494	0	0	0.00691589	0.000542514	0	0.00174836	0	0	0.00462571	0.205323	0	0	0	0.0189898	0.00691473	0.0051434	0	0.0341032	0.00859118	0	0.0255002	0.340809	0	0	0.0045371	0.000355911	0
2.86778	0.227788	0.267027	0.971928	0.403135	0.0577311	1.22556	0	0.0101487	0.0719091	0.355752	0	0	0.00725297	0.071293	0.042231	0.0890808	0	0.0669091	0.0217035	0	0.120111	0.13194	0	0	0	0.0116687	0	0	0	0.0118037	0.0836356	0.413765	0	0	0.00843574	0.082919	0.0491177	0.103608	0	0.0778201	0.0252427	0	0.139698	0.153456	0	0	0	0.0135716	0
4.7637	0.0473801	0.0544471	0.00977116	0	0	0.0995039	0.00282808	0	0.136669	0.260543	0	0.104869	0	0.0366458	0.0916805	0	0	0.111519	0.0339725	0	0.0307294	0.182319	0	0	0.00822596	0	0	0	0.000698312	0	0.0337465	0.0643336	0	0.0258943	0	0.00904864	0.0226379	0	0	0.0275363	0.00838854	0	0.00758775	0.0450184	0	0	0.00203117	0	0
3.68487	0.13612	0.133957	0.57012	0.163537	0	0.646669	0	0	0.145501	0.330205	0	0.111526	0	0.0693426	0	0.0110291	0	0.100099	0.0166392	0	0.0576864	0.143114	0	0.000634679	0.012689	0	0	0.00153449	0	0	0.0989155	0.224482	0	0.0758186	0	0.047141	0	0.00749788	0	0.0680499	0.0113118	0	0.0392168	0.0972926	0	0.000431472	0.00862635	0	0
4.39595	0.23137	0.0810249	0.396269	0.18963	0.127786	0.778857	0	0	0.0390088	0.260441	0	0.13446	0	0.0101868	0.00953384	0.0469009	0	0.0354743	0.0390754	0	0.101103	0.297934	0	0	0.0258836	0	0	0	0	0	0.0281337	0.187833	0	0.0969742	0	0.00734686	0.00687595	0.0338256	0	0.0255846	0.0281818	0	0.0729167	0.214874	0	0	0.0186677	0	0
4.61056	0.255773	0.318059	0.451576	0.253325	0.0887505	0.957187	0	0	0.0112414	0.271356	0	0.0957838	0	0.0667758	0.0224231	0.0437886	0	0.0800355	0.0260091	0	0.0968642	0.23732	0.0257619	0	0.0226407	0	0	0	0	0	0.0125784	0.303629	0	0.107176	0	0.0747177	0.02509	0.0489965	0	0.0895544	0.0291024	0	0.108385	0.265545	0.0288258	0	0.0253335	0	0
4.8547	0.0589952	0.158037	0	0.0115672	0	0.443986	0.11011	0	0.00148844	0.238155	0	0.00117551	0	0.0334081	0.0274116	0	0	0.0718042	0.0552268	0	0.0169454	0.358891	0.00308619	0	0.0822985	0	0	0	0.0467313	0	0.000631705	0.101074	0	0.000498894	0	0.0141786	0.0116337	0	0	0.0304742	0.0234386	0	0.00719176	0.152316	0.0013098	0	0.034928	0	0
3.96137	0.07848	0.223096	0.191445	0.204431	0.144396	0.507054	0.00572471	0	0.0455198	0.102737	0	0.240539	0	0.00638061	0	0.0213753	0	0.054052	0.114097	0	0.0760868	0.313986	0	0	0.0195021	0	0	0	0.00481687	0	0.0383011	0.0864451	0	0.202394	0	0.00536876	0	0.0179855	0	0.0454803	0.0960029	0	0.0640207	0.264193	0	0	0.0164094	0	0
4.5299	0.116293	0.0515859	0.381641	0.154019	0.0851135	0.602641	0	0	0.121602	0.28504	0	0.0499197	0	0.0041297	0.00632623	0.041822	0	0.0746775	0.072656	0	0.0483272	0.287895	0	0	0.00760544	0	0	0	0	0	0.0715843	0.167797	0	0.0293867	0	0.00243107	0.00372412	0.0246198	0	0.0439611	0.042771	0	0.0284492	0.169477	0	0	0.00447716	0	0
3.72514	0.0786	0.161647	0.371627	0.213352	0.210747	0.786988	0	0	0.058505	0.194517	0	0.13917	0	0.0433511	0.0183777	0	0	0.0117644	0.0333097	0.0346598	0.0727483	0.375809	0	0	0.00646313	0.0024805	0	0.00884466	0	0	0.0530752	0.176464	0	0.126254	0	0.0393278	0.0166721	0	0	0.0106726	0.0302183	0.0314431	0.0659967	0.340931	0	0	0.0058633	0.00225028	0
3.73188	0.269523	0.132262	0.701248	0.186291	0	0.821218	0	0	0.00462253	0.405983	0	0.156048	0	0.0544811	0.0283674	0.0423141	0	0.071422	0.00370789	0	0.0282982	0.196962	0	0	0	0.00779297	0	0	0	0	0.00343686	0.30185	0	0.116022	0	0.0405068	0.0210913	0.0314607	0	0.0531024	0.00275683	0	0.0210398	0.146442	0	0	0	0.00579409	0
4.07682	0.0144516	0.103688	0.0725294	0.0453968	0	0.270941	0.0467322	0	0.00140724	0.0293312	0	0.248967	0	0	0	0	0.0726512	0.017366	0.168203	0.0506755	0.0268671	0.287487	0	0.00470501	0.0248193	0.0207882	0	0	0.0130605	0	0.000393291	0.00819737	0	0.0695804	0	0	0	0	0.0203043	0.00485338	0.0470089	0.0141626	0.00750872	0.0803458	0	0.00131494	0.00693641	0.00580982	0
4.14707	0.100444	0.0982699	0.125482	0.0888112	0	0.417525	0	0	0.0625608	0.104293	0	0.190246	0	0.0131845	0.0107143	0	0.0102594	0.0272831	0.0431232	0	0.0886376	0.431441	0	0	0.0131845	0	0	0.00507251	0	0	0.0277978	0.0463408	0	0.0845327	0	0.00585831	0.00476074	0	0.00455861	0.0121228	0.0191611	0	0.0393847	0.191704	0	0	0.00585833	0	0
2.98198	0.0673222	0.129545	0.274857	0.092516	0.0912983	0.502401	0.0157689	0	0.0336526	0.142997	0	0.260209	0	0.0194981	0.0044822	0.0243579	0.000324738	0.0204051	0.0429052	0	0.0945443	0.284178	0	0	0.0566766	0	0	0	0.0101242	0	0.0216062	0.0918091	0	0.167064	0	0.0125185	0.00287774	0.0156386	0.000208494	0.0131008	0.0275467	0	0.0607009	0.182453	0	0	0.0363884	0	0
3.778	0.0844877	0.178604	0.119973	0.0898055	0.0451451	0.621223	0	0	0.0155865	0.237236	0	0.162745	0	0.0261769	0.0135857	0.00694253	0	0.0526009	0.0219327	0.0454136	0.0539378	0.349542	0.00107263	0	0.0132291	0	0	0	0	0	0.00845928	0.128755	0	0.0883264	0	0.014207	0.00737338	0.00376792	0	0.0285481	0.0119035	0.0246473	0.0292736	0.189707	0.00058215	0	0.00717981	0	0
2.84772	0.145447	0.053127	0.461678	0.167866	0.0336156	0.612432	0.00245378	0	0.0765973	0.361935	0	0.00420983	0	0.0290456	0.0186129	0.0504917	0	0.100785	0.018981	0	0.0947858	0.231954	0	0	0.00110907	0.0090391	0	0	0.00136688	0	0.0426687	0.201616	0	0.00234509	0	0.0161799	0.0103684	0.0281265	0	0.0561425	0.0105734	0	0.0528006	0.12921	0	0	0.000617807	0.00503524	0
3.28707	0.0246009	0.039047	0.316949	0.0582625	0	0.288132	0	0	0.0331637	0.490625	0	0	0	0.0769679	0.0172915	0.0242826	0	0.139751	0.0176386	0	0.0154913	0.177331	0	0	0	0.0074568	0	0	0	0	0.0132753	0.196395	0	0	0	0.0308099	0.0069217	0.00972021	0	0.0559418	0.00706065	0	0.00620111	0.0709847	0	0	0	0.00298492	0
4.28531	0.078772	0.0553891	0.30054	0.0673798	0	0.324276	0	0	0.172517	0.427149	0	0	0.00274691	0.0365453	0.0751439	0.0239556	0	0.133687	0.00365031	0	0.0722896	0.0425726	0	0	0	0.00974143	0	0	0	0	0.0555078	0.137436	0	0	0.000883826	0.0117585	0.0241777	0.00770777	0	0.0430142	0.0011745	0	0.0232593	0.0136978	0	0	0	0.00313433	0
3.93873	0.0705909	0.149077	0.054435	0.0905141	0	0.340323	0.00228418	0.00346626	0	0	0	0.36282	0	0.00307508	0.0142424	0	0.0816691	0	0.134454	0	0.0628025	0.209027	0	0.00723735	0	0.089568	0	0.0293544	0.000647828	0.000983085	0	0	0	0.102901	0	0.000872139	0.00403935	0	0.0231626	0	0.0381332	0	0.0178118	0.0592833	0	0.00205263	0	0.0254029	0
3.91683	0.106693	0.175089	0.128945	0.166712	0.103437	0.522458	0	0	0.0570502	0.14112	0	0.236403	0	0.0232882	0.0132305	0.00880188	0	0.0832258	0.0468926	0.00174573	0.0377373	0.305811	0	0	0.0224481	0	0	0.0222458	0	0	0.0380965	0.0942359	0	0.157863	0	0.0155512	0.00883493	0.00587765	0	0.0555758	0.0313136	0.00116575	0.0251999	0.204212	0	0	0.0149902	0	0
3.6086	0.179626	0.424954	0.128737	0.159896	0	0.593889	0.0114563	0.0299374	0.0801937	0.171185	0	0.247111	0	0.0689571	0.0517599	0.00835825	0	0.0543314	0.011936	0	0.064295	0.160564	0.00177808	0	0.0363226	0	0	0.00181418	0.0109178	0.0285301	0.0764239	0.163138	0	0.235495	0	0.0657155	0.0493268	0.00796534	0	0.0517774	0.0113749	0	0.0612725	0.153016	0.0016945	0	0.0346151	0	0
3.41439	0.161777	0.150181	0.203114	0.128095	0.0543791	0.568177	0	0.00420465	0.05109	0.22317	0	0.149848	0	0.033543	0.0115511	0.016568	0	0.0607634	0.0548568	0	0.0543708	0.332723	0	0	0.00731172	0	0	0	0	0.0026013	0.031608	0.138069	0	0.0927064	0	0.0207521	0.00714633	0.0102501	0	0.0375926	0.0339383	0	0.0336377	0.205846	0	0	0.00452356	0	0
4.6417	0.0823138	0.0355065	0.105328	0.0594398	0	0.355619	0.0380248	0	0.0791791	0.144101	0	0.217523	0	0.0131447	0	0.00529888	0	0.0753422	0.102357	0	0.0302866	0.260526	0	0.00982281	0.0234304	0	0	0.000963679	0.0108923	0	0.0226809	0.0412778	0	0.0623097	0	0.00376532	0	0.00151787	0	0.0215819	0.0293203	0	0.00867563	0.0746279	0	0.00281376	0.00671166	0	0
3.56031	0.131063	0.171637	0.348467	0.162652	0.0603369	0.627713	0.000199762	0	0.0983249	0.185206	0	0.117522	0	0.0169009	0	0.0254235	0	0.127765	0.0104105	0	0.102623	0.290228	0	0	0.0155799	0.00742437	0	0.00239229	0.000146296	0	0.0720082	0.135636	0	0.0860669	0	0.0123774	0	0.0186189	0	0.0935686	0.0076241	0	0.0751563	0.212548	0	0	0.0114099	0.00543724	0
3.77803	0.169002	0.090376	0.386792	0.148554	0.0621345	0.663681	0.000163575	0	0.0112147	0.350922	0	0	0	0.0389627	0.025422	0.0824738	0	0.0913888	0.039463	0	0.0621004	0.281583	0.000240035	0	0	0.0160167	0	4.97256e-05	9.44057e-05	0	0.00647245	0.202531	0	0	0	0.0224869	0.0146721	0.047599	0	0.0527442	0.0227757	0	0.0358407	0.162513	0.000138534	0	0	0.00924392	0
4.58456	0.192774	0.0588565	0.66714	0.39698	0.142099	0.913675	0	0.000484631	0.0576815	0.374747	0	0.0629851	0.00906592	0.0359197	0.00592523	0.0801437	0	0.0478167	0.0102019	0	0.0826257	0.223669	0.00181287	0	0	0.00258114	0	0.00434039	0	0.000478935	0.0570036	0.370342	0	0.0622449	0.00895938	0.0354976	0.0058556	0.0792019	0	0.0472547	0.010082	0	0.0816546	0.22104	0.00179157	0	0	0.00255081	0
4.30564	0.456548	0.409709	0.101046	0.20846	0.154994	0.662969	0.0265317	0.0918823	0.119005	0.111835	0	0.177635	0	0.00834395	0.00251831	0	0	0.0456647	0.0115103	0.00765398	0.0617186	0.310334	0	0	0.025042	0	0	0.000324728	0.0326416	0.113042	0.146411	0.13759	0	0.218543	0	0.0102655	0.00309825	0	0	0.0561808	0.014161	0.00941662	0.0759317	0.3818	0	0	0.0308089	0	0
2.90115	0.0647252	0.274895	0.530539	0.35949	0.513796	0.860895	0.0092364	0	0.03084	0.262613	0	0.0524087	0	0.0155633	0.00128724	0.0425627	0	0.0300399	0	0.0423368	0.053477	0.436297	0.00159332	0	0.0217449	0	0	0	0.0101892	0	0.0340213	0.289703	0	0.0578151	0	0.0171688	0.00142002	0.0469534	0	0.0331388	0	0.0467041	0.0589936	0.481304	0.00175769	0	0.0239881	0	0
4.33117	0.0157113	0.0892106	0.0318501	0.161408	0.0241754	0.418234	0	0.00284982	0.00930816	0.0630855	0	0.0959256	0	0.0100975	0.0292619	0	0	0.0641261	0.245496	0.0141633	0.0382675	0.377884	0	0.0369083	0.00704889	0	0	0.00557781	0	0.00133451	0.00435881	0.0295416	0	0.0449199	0	0.00472842	0.0137027	0	0	0.0300289	0.11496	0.00663236	0.0179198	0.176955	0	0.0172834	0.00330084	0	0
4.15231	0.107356	0.0684423	0.569626	0.125825	0	0.504219	0	0	0.0458796	0.491048	0	0.0358545	0	0.056009	0.0256769	0.0189364	0	0.14066	0.0243469	0	0.0258513	0.12421	0	0.001107	0	0.0104203	0	0	0	0	0.0279892	0.299568	0	0.0218733	0	0.0341687	0.0156644	0.0115523	0	0.0858107	0.014853	0	0.0157708	0.0757756	0	0.000675333	0	0.00635699	0
4.55502	0.13721	0.116612	0.427451	0.164278	0.0251371	0.665977	0.00353359	0	0.0613481	0.390132	0	0.109166	0	0.0200179	0	0.0197683	0	0.037193	0.0591486	0	0.071216	0.216842	0	0	0.0112804	0	0	0.000353983	0.00222179	0	0.0385734	0.2453	0	0.0686395	0	0.0125865	0	0.0124295	0	0.0233856	0.0371904	0	0.044778	0.136342	0	0	0.00709269	0	0
4.37202	0.185556	0.139501	0.476135	0.206432	0.0272779	0.819867	0	0	0.0548027	0.386375	0	0	0	0.0556434	0.01455	0.0744508	0	0.118135	0.0155177	0	0.0739866	0.192673	0	0	0	0.0138656	0	0	0	0	0.0484008	0.34124	0	0	0	0.0491432	0.0128503	0.0657536	0	0.104335	0.0137049	0	0.0653436	0.170165	0	0	0	0.0122459	0
4.02767	0.0510097	0.158567	0.191385	0.207861	0.206885	0.563896	0.0146204	0	0.00227736	0.119022	0	0.113815	0	0.0607714	0.00137702	0.00840196	0	0.0680074	0.101748	0	0.0634911	0.427392	0	0	0	0.0190771	0	0	0.00887288	0	0.0013821	0.0722325	0	0.0690727	0	0.0368813	0.000835696	0.00509903	0	0.0412727	0.0617492	0	0.0385318	0.259378	0	0	0	0.0115776	0
5.10073	0.130717	0.077192	0.129286	0.053364	0	0.405145	0.0832136	0	0.147244	0.146685	0	0.0852829	0	0.0323798	0.00371352	0.0133471	0	0.0378932	0.0249998	0	0.115846	0.272647	0	0	0.0367483	0	0	0	0.0364557	0	0.0645071	0.0642623	0	0.0373623	0	0.0141855	0.00162689	0.00584735	0	0.0166009	0.0109524	0	0.0507518	0.119446	0	0	0.0160993	0	0
3.30439	0.126856	0.247539	0.177453	0.138227	0.23463	0.577248	0.0530708	0	0.0362961	0.0865841	0	0.103485	0	0.00327128	0.000915929	0.00580759	0	0.017076	0.00216523	0	0.020965	0.594986	0	0	0.0753775	0	0	0	0.040874	0	0.0279545	0.0666852	0	0.0797019	0	0.00251947	0.000705429	0.00447288	0	0.0131515	0.00166762	0	0.0161468	0.458245	0	0	0.0580541	0	0
3.92748	0.178681	0.0922617	0.263469	0.173675	0.00996592	0.536103	0.00320272	0	0.138115	0.239981	0	0.12022	0	0.0535543	0.0306117	0.0228553	0	0.0406053	0.0230087	0	0.0543103	0.256491	9.95793e-05	0.00295644	0.0106247	0	0	0.00336348	0.00228785	0	0.098662	0.17143	0	0.0858785	0	0.0382563	0.0218673	0.0163266	0	0.0290062	0.0164362	0	0.0387964	0.183224	7.11341e-05	0.00211192	0.00758968	0	0
4.55629	0.142613	0.224466	0.51974	0.251751	0.00586619	0.793541	0.00723765	0	0.0528854	0.243958	0	0.148416	0	0.0642846	0.0255664	0.142036	0	0.0262193	0	0	0.10505	0.153282	0.0157787	0	0	0.0123873	0	0.00289811	0.00715302	0	0.052267	0.241105	0	0.146681	0	0.0635329	0.0252674	0.140376	0	0.0259127	0	0	0.103822	0.15149	0.0155942	0	0	0.0122425	0
3.86453	0.0957434	0.170951	0.272854	0.139965	0.149295	0.562339	0	0.000882334	0.0563457	0.123477	0	0.0776526	0	0.0339902	0.0198173	0.00364866	0	0.0488082	0.0268363	0.0327423	0.0635223	0.481164	0	0	0.0311131	0	0	0	0	0.00066154	0.0422459	0.0925782	0	0.0582209	0	0.0254846	0.0148582	0.00273562	0	0.0365945	0.0201208	0.0245489	0.0476266	0.360758	0	0	0.0233274	0	0
4.61316	0.102717	0.0438844	0.233521	0.144249	0.028494	0.543174	0	5.36419e-05	0.0585685	0.164236	0	0.118149	0	0.0546975	0	0.0280083	0	0.0944109	0.0430283	0	0.0398324	0.304069	0	0	0	0.0926693	0	0.00227691	0	2.96069e-05	0.0323261	0.0906477	0	0.0652106	0	0.0301895	0	0.0154588	0	0.0521088	0.0237489	0	0.0219849	0.167827	0	0	0	0.0511475	0
5.26534	0.0550606	0.171058	0.285957	0.175276	0.0785688	0.533535	0.0402627	0	0.0303	0.135228	0	0.201873	0	0	0	0.0357413	0	0.0364514	0.0381078	0	0.141999	0.287234	0	0	0.0528017	0	0	0	0.0235335	0	0.0177103	0.079041	0	0.117995	0	0	0	0.0208908	0	0.0213058	0.022274	0	0.0829987	0.167889	0	0	0.0308626	0	0
4.67093	0.0835351	0.129027	0.336074	0.128684	0.0822386	0.511487	0.0432745	0	0.00670698	0.152761	0	0.14798	0	0	0	0	0.078319	0.0444102	0.107105	0	0.0444478	0.309765	0	0	0.0652296	0	0	0	0.0207358	0	0.00321377	0.0731981	0	0.0709076	0	0	0	0	0.037528	0.02128	0.0513215	0	0.021298	0.14843	0	0	0.031256	0	0
5.08132	0.126163	0.11093	0.174757	0.100893	0.0877034	0.514403	0.0293686	0	0.0542376	0.0889696	0	0.104119	0	0.00322865	0.00492507	0	0.0199564	0.0413281	0.0744568	0	0.0502014	0.496839	0	0	0.0308539	0	0	0.00151532	0.01539	0	0.0284221	0.0466227	0	0.0545616	0	0.0016919	0.00258088	0	0.0104578	0.0216571	0.0390175	0	0.026307	0.260358	0	0	0.0161684	0	0
3.4686	0.0655567	0.218308	0.259485	0.155365	0.130368	0.515191	0.019308	0	0.0820419	0.185507	0	0.112	0	0.0283929	0.00226415	0	0	0.0430863	0.038001	0	0.0644341	0.359873	0	0	0.0602026	0	0	0.00488972	0.0133626	0	0.0567793	0.128385	0	0.0775123	0	0.0196501	0.00156697	0	0	0.029819	0.0262996	0	0.0445933	0.24906	0	0	0.0416649	0	0
#VALUE!	0.0413864	0.0962956	0.000230955	0.0164534	0	0.164632	0	0.00206488	0.133213	0.124003	0	0.121829	0	0.0411359	0.0404335	0.00883418	0	0.0567623	0.0361799	0	0.00825623	0.4222	0	0	0.00106046	0.000937922	0	0.0030895	0	0.00061377	0.0395966	0.0368589	0	0.0362126	0	0.0122273	0.0120185	0.00262589	0	0.0168721	0.0107542	0	0.0024541	0.125496	0	0	0.000315212	0.00027879	0
4.01614	0.0716173	0.092987	0.771798	0.230126	0	0.716468	0	0	0.0725884	0.373582	0	0	0	0.0484534	0.0225373	0.107289	0	0.122347	0	0	0.0887548	0.151638	0.000868011	0	0	0.011942	0	0	0	0	0.055312	0.284668	0	0	0	0.0369213	0.0171733	0.0817535	0	0.0932278	0	0	0.0676308	0.115548	0.00066142	0	0	0.00909976	0
4.64365	0.0676076	0.183588	0.207769	0.155553	0.14892	0.551652	0.00702998	0	0.0387449	0.13211	0	0.138125	0	0.0313665	0.0179907	0	0	0.0392767	0.0460097	0	0.0706049	0.454712	0	0	0.00542401	0.0186065	0	0	0.00506709	0	0.0279267	0.0952227	0	0.0995579	0	0.0226085	0.0129674	0	0	0.02831	0.0331631	0	0.0508909	0.327749	0	0	0.00390953	0.0134112	0
4.73743	0.028137	0.150866	0.124229	0.146256	0.0590637	0.433689	0.0374463	0	0.00449009	0.053556	0	0.189669	0	0.0400339	0.0070758	0	0	0.0434034	0.0979953	0	0.0332708	0.424016	0	0	0	0.0690435	0	0	0.02291	0	0.00274708	0.0327661	0	0.116041	0	0.0244931	0.00432904	0	0	0.0265546	0.0599545	0	0.0203554	0.259417	0	0	0	0.0422415	0
4.38565	0.122797	0.321694	0.202463	0.15221	0	0.552285	0.00338048	0.00205844	0.0411982	0.199478	0	0.108257	0	0.103764	0.0647969	0	0	0.0876351	0.0121651	0.114773	0.0861104	0.168918	0	0	0.00746496	0	0	0	0.00266468	0.00162258	0.0324746	0.157239	0	0.0853343	0	0.0817925	0.0510764	0	0	0.0690788	0.00958919	0.0904705	0.0678769	0.13315	0	0	0.00588429	0	0
4.58396	0.0922903	0.310092	0.208099	0.190776	0.249425	0.750011	0.00416165	0	0.0141972	0.125312	0	0.200683	0	0.00279216	0.0212322	0	0	0.0323241	0	0.0282807	0.0269523	0.51571	0	0	0.0283545	0	0	0	0.00375801	0	0.0128201	0.113158	0	0.181218	0	0.00252135	0.0191729	0	0	0.0291889	0	0.0255377	0.0243381	0.46569	0	0	0.0256044	0	0
4.04818	0.155595	0.112625	0.445148	0.199037	0.0270499	0.852453	0	0	0.057434	0.391598	0	0	0	0.0146322	0.0407361	0.0321616	0	0.0957528	0.0354827	0	0.0668303	0.248779	0	0	0.0137938	0.00113658	0	0.00166283	0	0	0.040778	0.278033	0	0	0	0.0103888	0.0289225	0.0228346	0	0.0679842	0.0251926	0	0.0474493	0.176633	0	0	0.00979353	0.000806966	0
4.12197	0.166172	0.0515459	0.764636	0.227608	0.015354	0.81404	0	0.00171906	0.0115621	0.439869	0	0	0	0.0167599	0.0211786	0.168801	0	0.0801127	0	0	0.0605319	0.170601	0.00953028	0	0	0.0193343	0	0	0	0.00120704	0.00811833	0.308855	0	0	0	0.011768	0.0148706	0.118524	0	0.0562513	0	0	0.0425026	0.119788	0.00669171	0	0	0.0135756	0
3.4334	0.0512481	0.14691	0.191136	0.114066	0.0669331	0.412569	0	0	0.0782709	0.170687	0	0.178648	0	0.0531506	0.0129606	0.00305518	0	0.0325676	0.0584705	0	0.0279651	0.37573	0	0	0	0.00849367	0	0	0	0	0.037209	0.0811425	0	0.0849271	0	0.0252671	0.00616131	0.00145239	0	0.0154822	0.0277961	0	0.0132943	0.178617	0	0	0	0.00403778	0
3.56768	0.107894	0.0827862	0.0536695	0.113214	0.101876	0.553297	0	0	0.0537607	0.0629523	0	0.0793512	0	0.0128267	0.00558127	0.0280658	0	0.0342498	0.0615526	0.0999981	0.0332978	0.51898	0	0	0.00821416	0	0	0.00116948	0	0	0.0224582	0.026298	0	0.0331486	0	0.00535831	0.00233155	0.0117243	0	0.0143077	0.0257133	0.0417737	0.01391	0.216801	0	0	0.00343142	0	0
2.99079	0.274427	0.00767044	0.395761	0.119969	0	0.730804	0	0.00784153	0.0736482	0.299204	0	0.0465524	0	0.0400869	0.0600778	0.0687819	0	0.112856	0.0121184	0	0.11148	0.158673	0.00322325	0	0	0.00545602	0	0	0	0.00460446	0.0432454	0.17569	0	0.0273351	0	0.0235386	0.035277	0.0403879	0	0.0662678	0.00711582	0	0.0654597	0.0931712	0.00189266	0	0	0.00320371	0
3.10606	0	0.034845	0.0337892	0.00431543	0	0.293573	0.0191275	0	0.0308316	0.106553	0	0.0849987	0	0.00409885	0.0230261	0	0	0.0331812	0	0.485926	0.00826742	0.180952	0	0.00285696	0.0201809	0	0	0	0.00397644	0	0.00640963	0.0221514	0	0.0176705	0	0.000852117	0.00478694	0	0	0.00689809	0	0.10102	0.00171873	0.0376184	0	0.000593938	0.00419544	0	0
4.64116	0.129964	0.100563	0.0401321	0.0780877	0	0.479772	0.0192526	0	0	0.0792004	0	0.157248	0	0.00845579	0	0	0	0.039239	0.170045	0	0.0271423	0.450219	0	0.0100276	0.031377	0	0	0.00779308	0.00766536	0	0	0.0315333	0	0.0626077	0	0.00336664	0	0	0	0.0156229	0.0677029	0	0.0108066	0.179253	0	0.00399247	0.0124926	0	0
5.2806	0.175577	0.171142	0	0.016233	0.0704218	0.597209	0.0354752	0	0.0307941	0.0218561	0	0.0805026	0	0	0.017886	0	0	0.024466	0.0499349	0.0248762	0	0.454485	0.227327	0.0122119	0.0200871	0	0	9.80699e-05	0.010316	0	0.00895477	0.00635563	0	0.0234097	0	0	0.00520115	0	0	0.00711458	0.0145208	0.00723387	0	0.132162	0.0661056	0.00355117	0.00584123	0	0
3.97696	0.0770242	0.0605603	0.237793	0.0955557	0	0.449274	0	0	0.0480963	0.200696	0	0.24333	0	0.00811223	0.000404649	0.0249239	0	0.0512799	0.026713	0	0.122171	0.248123	0	0	0.0212034	0	0	0.00494683	0	0	0.0193107	0.0805793	0	0.0976969	0	0.00325706	0.000162467	0.0100069	0	0.0205889	0.0107253	0	0.0490517	0.0996214	0	0	0.00851318	0	0
3.8939	0.0446992	0.0855132	0.126051	0.0663887	0	0.365257	0	0	0.0795938	0.162604	0	0.129454	0	0.015573	0.000451904	0.00572487	0	0.080353	0.0383919	0	0.0344104	0.439863	0	0	0.00110224	0.0124782	0	0	0	0	0.0306412	0.0625978	0	0.0498358	0	0.00599515	0.000173969	0.00220391	0	0.0309335	0.0147797	0	0.013247	0.169334	0	0	0.000424329	0.00480373	0
4.06805	0.18011	0.0435898	0.401096	0.0786796	0	0.563778	0	0	0.0884049	0.319507	0	0.095491	0	0.0416953	0.0121945	0.0358568	0	0.0873455	0.00504327	0.00262327	0.0646397	0.198296	0	0	0.0489035	0	0	0	0	0	0.0520665	0.188175	0	0.0562399	0	0.0245567	0.00718201	0.021118	0	0.0514425	0.00297026	0.00154499	0.0380698	0.116787	0	0	0.028802	0	0
4.33153	0.0957474	0.125725	0.293531	0.232805	0.102167	0.538949	0.000852285	0	0.122169	0.11386	0	0.17995	0	0.0245833	0	0.0511077	0	0.0157849	0.0465093	0	0.0553312	0.372621	0	0	0.000530886	0	0	0.0166998	0.000642532	0	0.0921026	0.0858385	0	0.135663	0	0.0185332	0	0.0385298	0	0.0119001	0.0350631	0	0.0417138	0.280917	0	0	0.000400231	0	0
3.98319	0.0697447	0.0407521	0.444301	0.158507	0.143061	0.605549	0.020753	0	0.0539153	0.190145	0	0.0290773	0.00102404	0.0190117	0.00752866	0	0.00896764	0.068382	0.0947627	0	0.0185529	0.444431	0	0	0.0374302	0	0	0.00601907	0.0140497	0	0.0365005	0.128727	0	0.0196852	0.000693269	0.0128709	0.00509687	0	0.00607105	0.0462943	0.0641539	0	0.0125603	0.300878	0	0	0.0253401	0	0
3.67365	0.188459	0	0.690823	0.261658	0	0.888317	0	0	0.0238625	0.280473	0	0	0	0.0720395	0.00831384	0.100306	0	0.100635	0	0.0508725	0.130704	0.2323	0	0	0	0.000494167	0	0	0	0	0.0185154	0.217623	0	0	0	0.0558967	0.00645085	0.077829	0	0.0780842	0	0.0394728	0.101416	0.180246	0	0	0	0.000383433	0
4.47816	0.210212	0.178649	0.551264	0.297224	0.152809	0.834874	0.0290514	0	0.0759533	0.262975	0	0.0879635	0.00547837	0.0349432	0	0.0910598	0	0.0391053	0	0.0279274	0.0641821	0.27234	0	0	0	0.00589878	0	0.00312116	0.0286667	0	0.0749476	0.259493	0	0.0867988	0.00540584	0.0344805	0	0.0898541	0	0.0385875	0	0.0275576	0.0633323	0.268734	0	0	0	0.00582067	0
4.15716	0.222183	0.132496	0.384492	0.283153	0.420727	0.832091	0.00881587	0	0.03138	0.119386	0	0.132731	0	0.0284871	0	0.0537089	0	0.0239215	0.00385878	0	0.045732	0.526302	0	0	0.0256765	0	0	0	0.00763926	0	0.0271919	0.103452	0	0.115016	0	0.0246851	0	0.0465407	0	0.0207288	0.00334376	0	0.0396284	0.456059	0	0	0.0222496	0	0
3.86593	0.113232	0.14549	0.277151	0.122473	0.204699	0.611717	0	0.00229729	0.0527331	0.182166	0	0.0912306	0	0.00952902	0.0212918	0.0175001	0	0.0422287	0	0.0126024	0.0487154	0.472686	0	0	0.0368945	0	0	0.0101255	0	0.00157832	0.0362295	0.125154	0	0.0626787	0	0.00654678	0.0146282	0.0120232	0	0.0290126	0	0.0086583	0.0334692	0.324752	0	0	0.0253478	0	0
4.17659	0.0996544	0.161595	0.131084	0.167855	0	0.458336	0	0	0.0753891	0.198173	0	0.126045	0	0.0273181	0.00752833	0.0234282	0	0.10322	0.0300341	0	0.0542601	0.314933	0	0	0	0.0396726	0	0	0	0	0.0403016	0.105939	0	0.0673812	0	0.0146037	0.0040245	0.0125242	0	0.0551792	0.0160557	0	0.0290064	0.168357	0	0	0	0.0212082	0
3.83882	0.112706	0.127055	0.127124	0.0721078	0.0441647	0.495538	0.0139619	0	0.027269	0.145952	0	0.079365	0	0.00712724	0.0680808	0	0	0.0424221	0.120818	0.0714466	0.0431353	0.369142	0	0	0.0112803	0	0	0	0.00646157	0	0.0126201	0.0675467	0	0.0367301	0	0.00329848	0.0315078	0	0	0.0196329	0.0559143	0.0330655	0.019963	0.170839	0	0	0.00522053	0	0
4.80807	0.036245	0.111595	0.193836	0.190702	0.169912	0.508399	0	0	0.0269214	0.0223487	0	0.18366	0	0.0217705	0	0	0	0.062393	0.119584	0	0.0427867	0.435562	0	0.0379666	0	0.036698	0	0.0103093	0	0	0.0136119	0.0112999	0	0.0928615	0	0.0110075	0	0	0	0.0315469	0.0604634	0	0.0216336	0.220227	0	0.0191965	0	0.0185551	0
4.63371	0.100763	0.163575	0.105918	0.0786288	0	0.342833	0	0	0.114595	0.161479	0	0.253373	0	0.0285856	0	0.0238689	0	0.0517833	0.00839306	0	0.0786286	0.227168	0.00622618	0.00210173	0.0413188	0	0	0.0024789	0	0	0.0541711	0.076334	0	0.119774	0	0.013513	0	0.0112833	0	0.0244789	0.00396755	0	0.0371692	0.107387	0.00294323	0.000993525	0.0195321	0	0
4.97982	0.0801926	0.129899	0.178064	0.112549	0.0311	0.3847	0.0684713	0	0.0548018	0.121183	0	0.141411	0	0	0	0	0.0812506	0.0342895	0.0617217	0	0.0866066	0.272511	0	0.00128533	0.0556617	0	0	0.0208059	0.0333584	0	0.0266987	0.0590389	0	0.0688936	0	0	0	0	0.0395843	0.0167054	0.0300701	0	0.0421937	0.132764	0	0.000626198	0.0271177	0	0
4.7283	0.144791	0.178598	0.050374	0.153502	0.0942388	0.530665	0	0.00056437	0.102558	0.0477573	0	0.132332	0	0.00257244	0.00153251	0	0.0050577	0.0254724	0.172621	0	0.0676197	0.407359	0	0	0.0345531	0	0	0	0	0.000320358	0.0582159	0.0271089	0	0.0751164	0	0.00146022	0.00086991	0	0.00287094	0.0144591	0.0979865	0	0.0383835	0.231233	0	0	0.0196137	0	0
4.61222	0.101174	0.0997242	0.081317	0.0413129	0	0.373108	0.0182897	0	0.0145153	0.0483054	0	0.244231	0	0	0.00230711	0	0.0606344	0.0576255	0.173643	0	0.0290725	0.315637	0	0.00132085	0.0344187	0	0	0	0.00535486	0	0.00424978	0.0141428	0	0.0715056	0	0	0.000675475	0	0.0177525	0.0168716	0.0508389	0	0.00851181	0.0924121	0	0.000386716	0.0100771	0	0
4.83907	0.0876431	0.16931	0.570045	0.320864	0.136013	0.823994	0	0	0.0281353	0.368256	0	0	0	0.0178951	0.0118314	0.0394622	0	0.0994731	0.0512088	0	0.0949324	0.288308	0	0	0.00013559	0	0	0.00036127	0	0	0.0273114	0.357473	0	0	0	0.0173711	0.0114849	0.0383066	0	0.0965602	0.0497093	0	0.0921525	0.279866	0	0	0.00013162	0	0
4.05269	0.0448517	0.132831	0.139732	0.137023	0.249943	0.44808	0.0299967	0	0.0236	0.0730712	0	0.130776	0	0.00536262	0.00377452	0.00770764	0	0.0287423	0.0639721	0	0.0269288	0.58739	0	0	0.00154039	0.0101666	0	0.00697098	0.0171383	0	0.0134836	0.0417486	0	0.0747177	0	0.00306388	0.00215654	0.00440369	0	0.0164217	0.0365499	0	0.0153855	0.3356	0	0	0.00088009	0.00580858	0
4.55075	0.0515278	0.138239	0.209706	0.131338	0.147003	0.473796	0.00659585	0	0.0110015	0.0708457	0	0.190913	0	0.00321067	0.00581618	0.00834101	0	0.0186012	0.0823209	0	0.0331364	0.517522	0.00433157	0	0.0473642	0	0	0	0.00394706	0	0.00658348	0.0423951	0	0.114245	0	0.00192131	0.00348049	0.00499138	0	0.0111312	0.0492621	0	0.0198293	0.309693	0.00259208	0	0.0283434	0	0
4.35763	0.0722182	0.115521	0.230681	0.117419	0	0.46232	0.0247205	0	0.0415222	0.140942	0	0.127659	0	0.0482729	0	0.0449493	0	0.109555	0.00721229	0	0.150318	0.300208	0	0	0.00464065	0	0	0	0.0141706	0	0.023802	0.080793	0	0.0731787	0	0.0276717	0	0.0257665	0	0.0628006	0.00413433	0	0.0861672	0.172089	0	0	0.00266018	0	0
5.05671	0.131168	0.171478	0.0237861	0.08057	0.110788	0.43233	0.0180143	0	0.0028268	0.0901119	0	0.198997	0	0	0.0137299	0	0.0376212	0.00212309	0.222035	0	0.0253034	0.297287	0.00239282	0	0.0895576	0	0	0	0.00712233	0	0.00111764	0.0356277	0	0.0786778	0	0	0.00542841	0	0.0148744	0.000839411	0.0877862	0	0.0100042	0.117539	0.000946052	0	0.0354085	0	0
5.2422	0.331586	0.113763	1.29555	0.739623	0.180417	1.94011	0	0.00161761	0.00175499	0.411745	0	0	0	0.0402059	0.0267939	0.014879	0	0.096751	0.0304698	0	0.147373	0.217832	0	0	0	0.00655966	0.00149107	0.0025281	0	0.00190801	0.00207005	0.485662	0	0	0	0.0474237	0.031604	0.0175501	0	0.11412	0.0359397	0	0.173829	0.256937	0	0	0	0.00773726	0.00175875
5.29131	0.0895126	0.196196	0.236388	0.161975	0.135045	0.472905	0.008749	0	0.00956093	0.0992682	0	0.15774	0	0.00471386	0.00542284	0	0.047598	0.00980259	0.114648	0	0.0398118	0.368001	0	0.0033223	0.131362	0	0	0	0.00466616	0	0.00509919	0.0529433	0	0.0841284	0	0.00251407	0.0028922	0	0.0253857	0.00522807	0.0611457	0	0.0212331	0.196268	0	0.0017719	0.0700601	0	0
3.96942	0.0507432	0.0703581	0.228849	0.148294	0.308012	0.468469	0.0200081	0	0.0839175	0.160367	0	0	0	0.0191954	0.0090443	0.0146023	0	0.0332639	0.0657859	0	0.00814758	0.508247	0	0.0154631	0.0511655	0	0	0.0107929	0.0103183	0	0.0432767	0.082702	0	0	0	0.00989915	0.0046642	0.0075305	0	0.0171544	0.0339261	0	0.00420175	0.262106	0	0.0079744	0.0263863	0	0
5.15234	0.0777629	0.154229	0.288432	0.150667	0.0741947	0.482824	0.0148177	0	0.0099849	0.0568342	0	0.140317	0	0.00024958	0	0	0.065894	0.046222	0.309871	0	0.0289338	0.262929	0	0.0024435	0.0615041	0	0	0	0.00716192	0	0.00482606	0.02747	0	0.06782	0	0.000120631	0	0	0.0318489	0.0223407	0.149772	0	0.0139847	0.127083	0	0.00118103	0.0297272	0	0
5.21889	0.20506	0.476118	0.201288	0.274683	0.245817	0.838465	0.0557421	0	0.0678459	0.121386	0	0.319822	0	0	0.00792799	0	0	0.0356637	0.030591	0	0.0716464	0.255515	0	0	0.0299611	0	0	0.00389867	0.065013	0	0.0791298	0.141574	0	0.373014	0	0	0.00924655	0	0	0.0415952	0.0356788	0	0.0835625	0.298012	0	0	0.0349441	0	0
4.06175	0.0802755	0.125032	0.0560024	0.0629293	0	0.276917	0.0168452	0	0.0609604	0.0972863	0	0.225292	0	0.0115015	0.0312941	0	0.0036714	0.0343028	0.03468	0	0.137575	0.299922	0.000574707	0	0.0460953	0	0	0	0.00619149	0	0.0224061	0.0357578	0	0.0828064	0	0.0042274	0.0115022	0	0.00134943	0.0126081	0.0127467	0	0.050566	0.110237	0.000211235	0	0.0169424	0	0
4.12347	0.064536	0.135312	0.0902653	0.086046	0.00901765	0.36616	0.0126974	0	0.0943862	0.115326	0	0.140467	0	0.0523371	0.00713658	0.0230532	0	0.0556008	0	0.0423868	0.060705	0.38076	0	0	0.0124755	0	0	0.00266883	0.00715745	0	0.0532049	0.0650086	0	0.0791803	0	0.0295021	0.00402284	0.0129949	0	0.0313418	0	0.0238932	0.034219	0.214632	0	0	0.00703234	0	0
4.06291	0.130048	0.108637	0.309082	0.107739	0.0359949	0.549083	0	0	0.172748	0.201446	0	0.092073	0	0.036244	0.0260954	0.0182463	0	0.0552352	0.0145338	0	0.0596273	0.301436	0.0022446	0	0.0200701	0	0	0	0	0	0.100312	0.116977	0	0.0534655	0	0.0210463	0.0151532	0.0105954	0	0.0320743	0.00843957	0	0.0346247	0.17504	0.00130341	0	0.0116544	0	0
4.48942	0.0662447	0.163208	0.0659935	0.131347	0.159063	0.510031	0.00177058	0	0.0358885	0.113848	0	0.143105	0	0.0441688	0.0237905	0	0	0.0511259	0.0762454	0.0058864	0.0749096	0.399638	0	0	0.0104919	0	0	0.0191311	0.00107	0	0.0216883	0.0688013	0	0.086482	0	0.0266922	0.0143772	0	0	0.0308966	0.0460769	0.00355729	0.0452696	0.24151	0	0	0.00634051	0	0
4.41803	0.0866889	0.0783063	0.367738	0.20425	0.0892364	0.646798	0	0.000735852	0.0205177	0.350985	0	0	0.0764126	0.0573135	0.0520573	0	0	0.0571178	0.0249729	0.0391725	0.0710264	0.239264	0	0	0	0.00852065	0	0.00190361	0	0.000464792	0.0129597	0.221695	0	0	0.048265	0.0362013	0.0328813	0	0	0.0360777	0.0157738	0.0247428	0.0448629	0.151128	0	0	0	0.00538196	0
4.37127	0.114511	0.0781166	0.108672	0.0491531	0	0.327202	0.00861463	0	0.0301018	0.111875	0	0.181385	0	0	0.00416792	0	0.055975	0.0404066	0.168812	0	0.050349	0.302995	0	0.0235335	0.0217829	0	0	0	0.00274252	0	0.00958312	0.0356163	0	0.0577452	0	0	0.00132688	0	0.01782	0.0128637	0.0537425	0	0.0160289	0.0964606	0	0.00749204	0.00693474	0	0
4.0454	0.0517556	0.0513001	0.162113	0.0633685	0	0.602343	0	0	0.0378136	0.0771029	0	0.203126	0	0.0281738	0.034881	0.023022	0	0.0402567	0.022173	0	0.0711853	0.457864	0	0	0	0.00400829	0	0.00039325	0	0	0.011305	0.0230512	0	0.0607277	0	0.00842302	0.0104282	0.0068828	0	0.0120354	0.00662898	0	0.021282	0.136886	0	0	0	0.00119834	0
3.90254	0.142033	0.0709877	0.113722	0.293055	0.231994	0.849643	0	0.0161766	0.0311229	0.0578948	0	0.166342	0	0.0377706	0	0	0	0.0469777	0.0677437	0	0.0932742	0.383722	0.00998193	0	0	0.0604062	0.00155056	0.0270367	0	0.0098128	0.0188793	0.0351193	0	0.100904	0	0.0229119	0	0	0	0.0284969	0.0410937	0	0.0565806	0.232768	0.00605509	0	0	0.0366428	0.000940577
5.10945	0.284453	0.45056	0.419091	0.356921	0.148973	0.985249	0	0	0.0292059	0.441959	0	0.0449711	0	0.00993093	0.0171636	0.00208982	0	0.0550665	0.0515676	0	0.0982592	0.245299	0	0	0.00448675	0	0	0	0	0	0.0359156	0.543494	0	0.0553027	0	0.0122124	0.0211068	0.00256993	0	0.0677173	0.0634146	0	0.120833	0.301654	0	0	0.00551752	0	0
4.33476	0.215528	0.166787	0.567646	0.24883	0	0.870275	0.00840338	0	0.0149859	0.366859	0	0.0675681	0	0.026628	0.000266204	0.161888	0	0.0752878	0	0	0.0862026	0.144702	0.0140383	0	0.03317	0	0	0	0.00706399	0	0.0125973	0.308387	0	0.0567986	0	0.0223838	0.000223775	0.136085	0	0.0632879	0	0	0.072463	0.121638	0.0118008	0	0.0278832	0	0
4.30824	0.13611	0.201597	0.380103	0.270771	0.199065	0.775399	0.0240958	0	0.0198092	0.245832	0	0.168251	0	0.027555	0.026579	0.0760218	0	0.0138746	0.00848274	0	0.151343	0.212866	0.0136543	0	0.0116356	0	0	0	0.0196008	0	0.0161139	0.199973	0	0.136865	0	0.0224148	0.0216208	0.0618403	0	0.0112864	0.00690032	0	0.12311	0.173157	0.0111072	0	0.00946501	0	0
4.31542	0.125907	0.0880648	0.328075	0.176173	0.107374	0.57026	0.00068197	0	0.0726311	0.232889	0	0.0602815	0	0.00532338	0.00444722	0.0438293	0	0.0590726	0.016843	0.00815013	0.111127	0.36473	0	0	0.0199937	0	0	0	0.000412345	0	0.0439155	0.140813	0	0.0364484	0	0.00321872	0.00268895	0.0265009	0	0.0357175	0.0101839	0.00492787	0.0671915	0.22053	0	0	0.012089	0	0
3.80591	0.175778	0.0761237	0.0580683	0.0936054	0.142802	0.500426	0.00118657	0.0059701	0	0.0670675	0	0.127309	0	0	0.00431582	0	0.0326662	0	0.0370854	0	0.00549184	0.684151	0	0	0.0329504	0	0.00180544	0	0.000406892	0.00204723	0	0.0229984	0	0.0436562	0	0	0.00147996	0	0.0112017	0	0.0127171	0	0.00188323	0.234605	0	0	0.0112992	0	0.000619111
4.23568	0.0632607	0.113865	0.225705	0.100868	0.0351915	0.389962	0	0	0.0655736	0.186297	0	0.0661688	0	0.0259829	0.00107938	0.00170404	0	0.0978525	0.023302	0	0.0687484	0.45794	0	0	0.00535153	0	0	0	0	0	0.0328308	0.0932735	0	0.0331288	0	0.0130089	0.000540412	0.000853164	0	0.0489919	0.0116666	0	0.0344203	0.229277	0	0	0.00267935	0	0
4.12662	0.210959	0.248437	0.455484	0.193518	0	0.707918	0.000331027	0.00192774	0.0160098	0.388728	0	0	0	0.0826343	0.0227668	0.0810905	0	0.112965	0	0	0.0322583	0.23661	0.000103697	0	0	0.0185211	0	0.00605471	0.000230778	0.00134394	0.0111614	0.271004	0	0	0	0.0576091	0.015872	0.0565328	0	0.0787542	0	0	0.0224891	0.164954	7.22934e-05	0	0	0.0129121	0
3.79741	0.0660024	0.0442248	0.0391512	0.0237419	0	0.243967	0.00194217	0	0.0116328	0.0418326	0	0.1651	0	0	0.00160294	0	0	0.0957765	0.183053	0	0.0419283	0.392291	0	0.00467848	0	0.0601623	0	0	0.000415502	0	0.00248868	0.00894952	0	0.0353209	0	0	0.000342928	0	0	0.0204901	0.0391617	0	0.00896998	0.0839254	0	0.0010009	0	0.0128709	0
3.62227	0.0822467	0	0.189803	0.160046	0.274196	0.682251	0.0124334	0	0.024005	0.0751486	0	0.124632	0	0.0154578	0	0	0	0.0340591	0.00856711	0.0378126	0.00550139	0.564645	0.0105233	0	0	0.0750815	0	0.0121327	0.00582599	0	0.0112482	0.0352128	0	0.0583997	0	0.00724316	0	0	0	0.0159593	0.00401434	0.0177181	0.00257782	0.264579	0.00493096	0	0	0.0351814	0
4.59402	0.143324	0.157821	0.445477	0.337322	0.175521	0.836433	0.0114004	0	0.0768156	0.321333	0	0	0.0043108	0.043571	0	0.0514447	0	0.0174634	0.0136803	0	0.0993711	0.34909	0	0	0.00281088	0	0	0.00870847	0.0105676	0	0.0712039	0.297859	0	0	0.00399588	0.040388	0	0.0476864	0	0.0161876	0.0126809	0	0.0921117	0.323588	0	0	0.00260554	0	0
4.44589	0.150595	0.135126	0.14632	0.144095	0.165505	0.517649	0.0188449	0	0.0344244	0.0987255	0	0.295151	0	0.0376728	0	0.00552695	0	0.0304169	0.0411245	0.011626	0.0189357	0.376047	0	0	0	0.0274988	0	0.00400576	0.0121285	0	0.0221553	0.063539	0	0.189957	0	0.0242459	0	0.0035571	0	0.0195761	0.0264674	0.00748238	0.0121869	0.242021	0	0	0	0.017698	0
3.76125	0.152327	0.0371463	0.208939	0.0793998	0.0524484	0.496029	0.0128133	0	0.107968	0.18139	0	0	0	0	0.00364917	0.0552086	0	0.0211876	0.0157716	0	0.0652379	0.518169	0	0	0.01145	0	0	0.00715489	0.00502101	0	0.0423082	0.0710792	0	0	0	0	0.00142996	0.021634	0	0.00830252	0.00618024	0	0.025564	0.203049	0	0	0.00448676	0	0
4.3222	0.0741404	0.171154	0.198247	0.137723	0.078526	0.445683	0.0101841	0	0.0676109	0.132152	0	0.299381	0	0.00856856	0	0.0341748	0	0.0414862	0.102866	0	0.0521667	0.236155	0	0.00659464	0.00865958	0	0	0	0.00643624	0	0.0427292	0.0835187	0	0.189205	0	0.00541522	0	0.021598	0	0.0262187	0.06501	0	0.0329687	0.149247	0	0.00416773	0.00547275	0	0
3.8192	0.0628644	0.105082	0.045069	0.0669673	0	0.28606	0.000649737	0	0.0365996	0.244061	0	0.142371	0	0.0465113	0.0149033	0.0190131	0	0.0566341	0.00167456	0	0.139014	0.265555	0.000632984	0	0.0301102	0	0	0.00226943	0.000269155	0	0.0151614	0.101103	0	0.0589775	0	0.0192674	0.00617371	0.0078762	0	0.0234607	0.000693689	0	0.0575869	0.110006	0.000262215	0	0.0124732	0	0
3.77782	0.132027	0.133904	0.10083	0.105897	0	0.406833	0	0.0166179	0.0730894	0.246464	0	0.0659903	0	0.0736157	0.0566511	0.0398159	0	0.0914959	0.0271629	0.0037203	0.0657968	0.221679	0	0	0.00528234	0.00210783	0	0.0105097	0	0.010384	0.0456711	0.154008	0	0.0412352	0	0.046	0.0353994	0.0248797	0	0.0571728	0.0169732	0.00232469	0.0411142	0.13852	0	0	0.00330076	0.00131711	0
4.41652	0.121628	0.134544	0.123166	0.161181	0.106951	0.573271	0.00846485	0	0.0154478	0.0589078	0	0.325378	0	0.0156822	0.000694099	0.0122925	0	0.0254216	0.107959	0	0.102057	0.273935	0	0.000526544	0.053093	0	0	0.000139664	0.0059747	0	0.0109034	0.0415785	0	0.22966	0	0.0110689	0.000489912	0.00867638	0	0.0179432	0.0762004	0	0.0720345	0.19335	0	0.000371648	0.0374743	0	0
3.25114	0.146387	0.0511433	0.0629252	0.313037	0	0.505071	0.0117998	0	0.0734859	0.019096	0	0.145777	0	0.0657106	0	0	0	0.0591116	0.124398	0	0.0620225	0.173932	0	0.0161806	0	0.210373	0	0.0381125	0.00734106	0	0.0457179	0.0118803	0	0.0906927	0	0.0408807	0	0	0	0.0367752	0.0773919	0	0.0385862	0.108209	0	0.0100664	0	0.13088	0
4.07163	0.216762	0.0101356	0.249523	0.108871	0.0524824	0.586534	0	0	0.0434901	0.161711	0	0.0815521	0	0.0167493	0	0.0683675	0	0.0822375	0.00192632	0	0.156074	0.376851	0	0	0.00656832	0	0	0.00447286	0	0	0.0215996	0.0803145	0	0.0405033	0	0.00831864	0	0.0339551	0	0.0408437	0.000956718	0	0.0775151	0.187165	0	0	0.00326219	0	0
4.03244	0.15766	0.159543	0.245818	0.162519	0.0384703	0.650078	0	0	0.0359113	0.157509	0	0.0763671	0	0.0756099	0.0569017	0.0551901	0	0.0930142	0.0256821	0.00142861	0.0666579	0.341183	0	0	0	0.0116184	0	0.0029271	0	0	0.0266344	0.11682	0	0.0566394	0	0.0560778	0.0422024	0.040933	0	0.0689861	0.0190477	0.00105956	0.0494383	0.253046	0	0	0	0.00861705	0
4.10315	0.0853542	0.047798	0.0629407	0.0722351	0	0.320374	0.00102664	0	0.113529	0	0	0.261154	0	0.0132279	0	0	0	0.110969	0.0630252	0	0.0910181	0.265387	0	0.0024054	0	0.0765031	0.00175479	0	0.00035605	0	0.0393732	0	0	0.0905708	0	0.00458758	0	0	0	0.0384851	0.0218578	0	0.031566	0.0920391	0	0.000834219	0	0.0265321	0.000608581
4.02959	0.199033	0.177653	0.061386	0.0918106	0.0479929	0.727813	0	0.017558	0.0278664	0.151148	0	0.13337	0	0.0226973	0.0438193	0	0	0.0783183	0.0250242	0.0214835	0.0530869	0.40745	0.0041851	0	0.0139931	0	0	0	0	0.0117288	0.0186149	0.100967	0	0.0890919	0	0.0151619	0.0292715	0	0	0.0523171	0.0167163	0.0143511	0.0354623	0.272179	0.00279567	0	0.00934747	0	0
4.32825	0.0633141	0.118318	0.129436	0.0865617	0.0255999	0.419422	0.00858895	0	0.08181	0.0887075	0	0.150983	0	0.0075739	0	0.0201172	0	0.00351966	0.0209681	0	0.104695	0.488526	0	0	0.0245111	0	0	0	0.00281715	0	0.0268334	0.0290958	0	0.0495218	0	0.00248421	0	0.00659836	0	0.00115444	0.00687748	0	0.0343395	0.160235	0	0	0.00803955	0	0
3.97242	0.0453284	0.0768738	0.144222	0.0988071	0.0889418	0.508013	0	0	0.0283555	0.113657	0	0.0713059	0	0.0181612	0.036195	0.0126497	0.000697228	0.042631	0	0.181756	0.0257228	0.457999	0	0	0	0.00769598	0	0.00317274	0	0	0.0101636	0.0407388	0	0.0255586	0	0.00650963	0.0129736	0.0045341	0.000249911	0.0152805	0	0.0651479	0.00921997	0.164163	0	0	0	0.00275851	0
3.16689	0.0417632	0.0806276	0.0421792	0	0	0.343417	0	0	0.0805122	0.112188	0	0.154632	0	0.0208673	0.00500422	0.00653362	0	0.0718083	0.0377322	0.0439956	0.016243	0.432657	0	0	0.0178277	0	0	0	0	0	0.0218069	0.0303863	0	0.0418823	0	0.00565196	0.0013554	0.00176965	0	0.0194494	0.0102199	0.0119163	0.00439946	0.117186	0	0	0.00482868	0	0
3.38296	0.0716822	0.130392	0.196606	0.131059	0.00307326	0.581589	0	0	0.0887436	0.206953	0	0.164011	0	0.0371412	0.00973493	0.0416035	0	0.0594594	0.0548039	0	0.0589823	0.249493	0	0	0.0287528	0	0	0.00032161	0	0	0.0505099	0.117791	0	0.0933495	0	0.0211395	0.00554079	0.0236793	0	0.0338423	0.0311925	0	0.0335707	0.142003	0	0	0.0163651	0	0
4.88192	0.132207	0.182683	0.185917	0.124023	0.0274166	0.506726	0.0149298	0	0.139747	0.0337057	0	0.221747	0	0.0142128	0	0.029414	0	0.0414922	0.134729	0	0.0665281	0.221219	0	0	0.053347	0	0	0.0289285	0.00596032	0	0.0557903	0.0134562	0	0.0885269	0	0.00567409	0	0.0117428	0	0.0165647	0.0537871	0	0.0265596	0.0883158	0	0	0.0212974	0	0
4.17664	0.109738	0.200125	0.142012	0.138479	0.0576171	0.573225	0	0	0.0740705	0.0680264	0	0.228072	0	0.0215853	0.0323113	0	0	0.0165053	0.019663	0	0.0511284	0.39846	0.0470374	0	0.0292124	0	0	0.0139283	0	0	0.0573297	0.0526516	0	0.176525	0	0.0167067	0.0250085	0	0	0.0127749	0.0152189	0	0.0395728	0.308403	0.0364064	0	0.02261	0	0
4.55605	0.226079	0.103146	0.201783	0.21846	0.247074	0.681348	0	0.00141209	0.0504252	0.0831917	0	0.128792	0	0.0303269	0	0.0146246	0	0.0419283	0.0334973	0.0403157	0.0756574	0.480266	0	0	0.00396746	0	0	0.0155957	0	0.00108324	0.038682	0.0638178	0	0.0987985	0	0.0232643	0	0.0112188	0	0.0321639	0.0256964	0.0309268	0.0580381	0.36842	0	0	0.00304351	0	0
4.76238	0.11121	0.0879371	0.153295	0.118753	0.0556886	0.49256	0	0	0.016993	0.0532172	0	0.20574	0	0.000821511	0	0	0.00356779	0.0366797	0.0562011	0	0.100182	0.504764	0.00152727	0	0.0116367	0.00867048	0	0	0	0	0.00840716	0.0263288	0	0.101788	0	0.000406436	0	0	0.00176514	0.018147	0.027805	0	0.049564	0.249728	0.000755603	0	0.00575716	0.00428965	0
3.63442	0.0905879	0.115315	0.114052	0.124725	0.00203163	0.465378	0	0.00376582	0.0566123	0.102657	0	0.193243	0	0.0739843	0.0300725	0.0510667	0	0.00432893	0.0442069	0	0.0774001	0.333719	0	0	0.022127	0	0	0.00681594	0	0.00193774	0.0291304	0.0528232	0	0.0994351	0	0.0380693	0.0154741	0.0262769	0	0.00222749	0.0227471	0	0.0398269	0.171718	0	0	0.0113856	0	0
4.9369	0.117117	0.169267	0.281906	0.137886	0.0957485	0.540599	0	0	0.0553625	0.218549	0	0.124803	0	0.0327542	0	0.0690379	0	0.0681363	0.019832	0.0125428	0.0907576	0.299321	0	0	0.00890423	0	0	0	0	0	0.0250879	0.0990368	0	0.0565552	0	0.0148428	0	0.031285	0	0.0308764	0.00898702	0.00568386	0.0411274	0.135639	0	0	0.00403501	0	0
3.77321	0.133794	0.270638	0.536063	0.355613	0.626799	0.64429	0.0117703	0	0.00814559	0.00248224	0	0.166717	0	0.00961085	0	0.219098	0	0.0662726	0.0383064	0	0.126745	0.332912	0	0	0.00387326	0.00400557	0.0100613	0	0.00552991	0	0.00382695	0.0011662	0	0.0783267	0	0.00451535	0	0.102936	0	0.0311361	0.017997	0	0.0595471	0.156408	0	0	0.00181973	0.00188189	0.004727
3.74956	0.00483071	0.125547	0.158045	0.0772925	0	0.474679	0	0	0.0160537	0.113174	0	0.0875048	0	0.0242354	0.0157815	0	0	0.048921	0.139034	0.0128101	0.0589551	0.458882	0	0.00490483	0	0.0197439	0	0	0	0	0.00525875	0.0370727	0	0.0286642	0	0.00793884	0.0051696	0	0	0.0160252	0.0455436	0.00419622	0.0193121	0.150317	0	0.00160669	0	0.00646757	0
4.25512	0.122702	0.104282	0.0554434	0.0949324	0	0.395256	0.00205556	0	0.0337286	0.0975246	0	0.161135	0	0.0259259	0.00727201	0	0	0.0472669	0.0165024	0	0.0768198	0.442447	0	0	0	0.0756044	0	0.013718	0.000891599	0	0.0146298	0.0423012	0	0.069892	0	0.0112454	0.00315423	0	0	0.020502	0.00715791	0	0.0333205	0.191911	0	0	0	0.0327934	0
5.01522	0.0174466	0.160106	0.106875	0.0545945	0.0737057	0.335827	0.00023059	0	0.0426158	0	0	0.248231	0	0.0107838	0.0683395	0	0.139469	0	0.049342	0.0645323	0.0371236	0.194228	0	0	0.145104	0	0	0	4.71444e-05	0	0.00871286	0	0	0.0507511	0	0.00220477	0.0139721	0	0.0285146	0	0.010088	0.0131937	0.00758998	0.0397103	0	0	0.0296668	0	0
3.65613	0.0357077	0.116522	0.208227	0.0855023	0.0169301	0.430874	0	0	0.0543276	0.251531	0	0.0204688	0	0.031319	0.0263244	0.0680131	0	0.0374983	0	0.171476	0.0367135	0.297643	0	0	0.00468572	0	0	0	0	0	0.0248158	0.114895	0	0.00934976	0	0.0143059	0.0120245	0.0310671	0	0.0171285	0	0.0783268	0.01677	0.135958	0	0	0.00214035	0	0
4.47986	0.0968039	0.106837	0.165821	0.141179	0.0469164	0.552412	0.0278187	0	0.052317	0.140806	0	0.174371	0	0.0133343	0	0.0236129	0	0.0411162	0.0282945	0.000953345	0.0637772	0.418441	0	0	0.0136372	0	0	0.00152008	0.0144916	0	0.0272534	0.07335	0	0.090835	0	0.00694623	0	0.0123006	0	0.0214186	0.0147394	0.000496625	0.0332234	0.217978	0	0	0.007104	0	0
4.5556	0.13725	0.00386042	0.908924	0.24029	0.0751453	0.833962	0.00618636	0	0.0189303	0.42868	0	0	0	0.0207008	0.0241461	0.141726	0	0.12924	0.0126387	0	0.0189973	0.169981	0.001739	0.00370434	0	0.0233306	0	0	0.0052241	0	0.0159858	0.362001	0	0	0	0.0174809	0.0203903	0.119681	0	0.109137	0.0106728	0	0.0160424	0.143541	0.0014685	0.00312815	0	0.0197016	0
4.63737	0.0737561	0.161109	0.444075	0.248587	0.385586	0.642985	0.031098	0	0.0537759	0.172958	0	0.0939842	0	0.00885227	0.00256269	0.0235523	0	0.0258388	0	0	0.035197	0.510793	0	0	0	0.0401006	0	0.00128713	0.0246283	0	0.0425882	0.136975	0	0.0744315	0	0.00701062	0.00202954	0.0186524	0	0.0204632	0	0	0.0278745	0.404526	0	0	0	0.031758	0
4.82484	0.125988	0.162239	0.252151	0.138836	0.0974899	0.555501	0.0153339	0	0.0988191	0.192258	0	0.232251	0	0.0156649	0	0.0345174	0	0.0372452	0.0205131	0	0.062936	0.273209	0	0.00295342	0	0.0142409	0	5.85071e-05	0.00961524	0	0.0619652	0.120557	0	0.145635	0	0.00982279	0	0.0216444	0	0.0233549	0.0128629	0	0.0394645	0.171317	0	0.00185196	0	0.00892982	0
5.21085	0.0465605	0.14601	0.0997764	0.0460123	0	0.332287	0	0	0.0620724	0.03424	0	0.188573	0	0	0	0	0.0174134	0.099312	0.0718433	0	0.0492563	0.28542	0	0	0.187971	0	0	0.0038987	0	0	0.0138315	0.00762964	0	0.0420195	0	0	0	0	0.00388019	0.0221295	0.0160087	0	0.0109757	0.0635995	0	0	0.0418852	0	0
2.8359	0.0608644	0.0396413	0	0.0442116	0	0.230675	0	0	0.0385297	0.293267	0	0	0	0.08194	0.0197957	0.0284496	0	0.0615399	0.062498	0.0791313	0.0716791	0.194968	0	0.0438956	0	0.015923	0	0.00838384	0	0	0.0114749	0.0873403	0	0	0	0.0244033	0.00589554	0.00847283	0	0.0183277	0.0186131	0.0235668	0.0213474	0.0580651	0	0.0130729	0	0.00474216	0
3.40263	0	0.259762	0.19376	0.00439381	0	0.582295	0.0896998	0	0.0215883	0.0350713	0	0.260757	0	0.012196	0.0345146	0	0.0674486	0.0128088	0	0.0494563	0.0200855	0.375297	0	0	0.0210771	0	0	0	0.0123814	0	0.00297988	0.00484096	0	0.0359927	0	0.00168343	0.00476412	0	0.00931006	0.00176802	0	0.00682654	0.00277244	0.0518029	0	0	0.00290931	0	0
4.33773	0.0661141	0.0833968	0.0992708	0.103171	0.00307423	0.368399	0.0408928	0	0.059084	0.0914655	0	0.0826581	0	0.0281779	0	0.0054107	0	0.0271009	0.0071002	0.0170924	0.0891953	0.515858	0	0	0.0359637	0	0	0	0.0164887	0	0.0238238	0.0368805	0	0.0333292	0	0.0113618	0	0.00218169	0	0.0109276	0.00286293	0.00689196	0.0359652	0.208003	0	0	0.0145012	0	0
4.76295	0.0466648	0.14546	0.168358	0.171747	0.0380998	0.431675	0.0611599	0	0.0569616	0.0827332	0	0.177415	0	0.0517035	0	0	0	0.0731392	0.0829514	0	0.0392682	0.211769	0	0.00354716	0	0.15295	0	0.00640191	0.0365543	0	0.0340451	0.0494484	0	0.106038	0	0.0309024	0	0	0	0.0437142	0.0495788	0	0.02347	0.126571	0	0.00212008	0	0.0914157	0
4.23818	0.159939	0.107449	0.095004	0.0735756	0.103938	0.514285	0.00507545	0	0.00968576	0.0952287	0	0.19104	0	0	0.0208327	0	0.0056984	0.0382951	0.00389658	0	0.0431279	0.474316	0	0.000252906	0.108321	0	0	0.00422991	0.00216069	0	0.00412336	0.0405402	0	0.0813284	0	0	0.00886876	0	0.00242589	0.0163028	0.00165883	0	0.0183601	0.201923	0	0.000107665	0.0461137	0	0
5.0204	0.082615	0.16421	0.179112	0.175031	0.183153	0.561565	0.0263527	0	0.0441891	0.0414141	0	0.197941	0	0	0	0.0116197	0.0186994	0	0.0423388	0	0.0425641	0.506644	0	0	0.044255	0	0	0.0239818	0.0174423	0	0.0292477	0.027411	0	0.131013	0	0	0	0.00769078	0.0123767	0	0.0280231	0	0.0281722	0.335336	0	0	0.0292914	0	0
3.8168	0.157756	0.0718313	0	0.0696114	0	0.338363	0.0038658	0	0.00279932	0	0	0.251551	0	0.000796697	0.0277505	0	0	0.0281145	0.0444393	0	0.0919296	0.539122	0	9.50868e-05	0	0.00953615	0	0	0.00114314	0	0.000827772	0	0	0.0743848	0	0.000235587	0.00820596	0	0	0.0083136	0.0131409	0	0.027184	0.159421	0	2.81176e-05	0	0.00281989	0
1.51081	0.066899	0.0410205	0.0762163	0	0	0.242108	0	0	0.0090348	0.443967	0	0.0313332	0	0.0452774	0.051837	0.0228487	0	0.0688932	0.0211946	0	0.03156	0.273802	0	0	0.00025273	0	0	0	0	0	0.00157587	0.0774377	0	0.0054652	0	0.00789739	0.00904152	0.00398532	0	0.0120165	0.0036968	0	0.00550477	0.0477571	0	0	4.40818e-05	0	0
3.05846	0.0454244	0.13838	0.0876368	0.0913618	0	0.368404	0	0.0148522	0.0920716	0.11777	0	0.0653327	0	0.012346	0.0523731	0.0432085	0	0.0274948	0.199721	0	0.0390541	0.331701	0	0	0.00407471	0	0	0	0	0.00592321	0.0367191	0.0469679	0	0.0260554	0	0.00492372	0.020887	0.017232	0	0.0109652	0.0796509	0	0.0155752	0.132286	0	0	0.00162504	0	0
2.05422	0.055019	0.154729	0	0	0	0.212319	0	0.0146298	0	0.388914	0	0	0	0.125291	0.110496	0	0	0.144674	0.0293528	0	0.0371629	0.131412	0	0	0.0180674	0	0	0	0	0.00281546	0	0.0748454	0	0	0	0.024112	0.0212646	0	0	0.0278421	0.00564886	0	0.0071519	0.0252899	0	0	0.00347702	0	0
3.1932	0.0441939	0.124279	0.0222494	0.0383454	0	0.167045	0.00527711	0.00686183	0	0.0763942	0	0.31629	0	0.0112057	0.0530582	0	0.041986	0.137891	0.0996354	0	0.0229762	0.162114	0	0.0124768	0.0538342	0	0	0	0.00150236	0.00195352	0	0.0217489	0	0.0900457	0	0.00319019	0.0151053	0	0.0119532	0.0392567	0.0283656	0	0.00654118	0.0461528	0	0.00355207	0.0153263	0	0
4.71414	0.0648908	0.193378	0.210034	0.141056	0.0229639	0.497366	0.00608651	0	0.0535504	0.108474	0	0.136314	0	0.0252361	0.0246618	0	0.0672758	0.0825495	0.223944	0	0.0519613	0.208713	0	0.00344426	0.00779026	0	0	0	0.00356148	0	0.0313347	0.0634728	0	0.0797632	0	0.0147668	0.0144307	0	0.039366	0.0483033	0.131039	0	0.0304048	0.122127	0	0.00201539	0.00455842	0	0
3.98805	0.0993206	0.283585	0.184007	0.189467	0.121651	0.645896	0.00812461	0.00250831	0	0.135044	0	0.135724	0	0.02631	0.0197491	0.0391766	0	0.0577546	0.139179	0	0.11447	0.24609	0.0112782	0	0.0645918	0	0	0	0.0076866	0.00237309	0	0.127763	0	0.128407	0	0.0248916	0.0186844	0.0370646	0	0.054641	0.131676	0	0.108299	0.232823	0.0106702	0	0.0611096	0	0
3.05158	0	0.0667217	0.0634441	0.0174503	0	0.183708	0	0	0	0.171553	0	0.0606572	0	0.0091484	0.0223888	0	0.0559254	0.0925168	0.267145	0	0.0288695	0.211292	0	0	0.0805035	0	0	0	0	0	0	0.0392635	0	0.0138827	0	0.0020938	0.00512414	0	0.0127997	0.0211744	0.0611418	0	0.00660739	0.0483586	0	0	0.0184249	0	0
3.178	0.0665386	0.172335	0.00208	0.0484409	0	0.350895	0	0	0.0532744	0.160702	0	0.160722	0	0.0252469	0.0333137	0	0	0.103048	0.0536407	0	0.0461466	0.309501	0.00518948	0	0.0492148	0	0	0	0	0	0.0196737	0.0593458	0	0.0593529	0	0.00932343	0.0123024	0	0	0.0380547	0.019809	0	0.0170415	0.114296	0.00191642	0	0.0181745	0	0
3.87676	0.0784822	0.120849	0.119076	0.0685997	0	0.374228	0.0122561	0	0.090461	0.138637	0	0.116338	0	0.0487203	0.000275774	0	0.0011072	0.0624048	0.11303	0.00428244	0.0389765	0.325355	0.00890838	0	0.0382462	0	0	0.00100095	0.00509867	0	0.0376329	0.0576748	0	0.0483981	0	0.0202682	0.000114725	0	0.000460607	0.0259612	0.0470217	0.00178155	0.0162147	0.135352	0.003706	0	0.0159109	0	0
3.85057	0	0.122279	0	0.0162457	0.1257	0.614248	0.0124867	0	0.044274	0.136101	0	0.188672	0	0.0165265	0.00304022	0	0	0.0503887	0.133203	0	0.0152023	0.309922	0.00990221	1.42004e-05	0	0.0802675	0	0	0.00331191	0	0.0117431	0.036099	0	0.0500426	0	0.00438342	0.000806376	0	0	0.0133649	0.0353301	0	0.00403219	0.0822023	0.00262642	3.76645e-06	0	0.0212898	0
[truncated: 70 more columns]

## Sheet: T2 -TILS TCGA Atlas
Patient ID	Histological Immune classification	PBRM1 mutation	Necrosis
TCGA-3Z-A93Z	COLD	0	0
TCGA-6D-AA2E	HOT	0	0
TCGA-A3-3306	COLD	0	0
TCGA-A3-3307	COLD	0	0
TCGA-A3-3308	HOT	0	0
TCGA-A3-3311	COLD	1	0
TCGA-A3-3313	HOT	0	0
TCGA-A3-3316	COLD	1	0
TCGA-A3-3317	COLD	0	0
TCGA-A3-3319	HOT	0	1
TCGA-A3-3320	COLD	1	0
TCGA-A3-3322	COLD	1	0
TCGA-A3-3323	COLD	1	0
TCGA-A3-3324	HOT	0	0
TCGA-A3-3325	HOT	0	0
TCGA-A3-3326	HOT	0	0
TCGA-A3-3328	COLD	0	0
TCGA-A3-3329	COLD	0	0
TCGA-A3-3331	COLD	0	0
TCGA-A3-3335	HOT	0	0
TCGA-A3-3343	COLD	0	0
TCGA-A3-3346	HOT	1	1
TCGA-A3-3347	COLD	1	1
TCGA-A3-3349	COLD	0	0
TCGA-A3-3351	HOT	0	0
TCGA-A3-3352	COLD	0	0
TCGA-A3-3357	HOT	0	0
TCGA-A3-3358	HOT	0	0
TCGA-A3-3359	HOT	0	0
TCGA-A3-3362	COLD	1	0
TCGA-A3-3363	COLD	0	0
TCGA-A3-3365	HOT	1	0
TCGA-A3-3367	COLD	0	0
TCGA-A3-3370	HOT	0	0
TCGA-A3-3372	COLD	1	0
TCGA-A3-3373	COLD	1	0
TCGA-A3-3376	HOT	0	0
TCGA-A3-3378	HOT	1	1
TCGA-A3-3380	COLD	0	0
TCGA-A3-3382	COLD	1	0
TCGA-A3-3383	COLD	1	0
TCGA-A3-3385	COLD	0	0
TCGA-A3-3387	HOT	1	0
TCGA-A3-A6NI	COLD	0	0
TCGA-A3-A6NJ	COLD	1	0
TCGA-A3-A6NL	HOT	0	0
TCGA-A3-A6NN	COLD	1	0
TCGA-A3-A8CQ	COLD	0	0
TCGA-A3-A8OU	HOT	1	0
TCGA-A3-A8OW	COLD	1	0
TCGA-AK-3425	HOT	0	0
TCGA-AK-3426	HOT	0	1
TCGA-AK-3428	COLD	0	0
TCGA-AK-3429	COLD	0	0
TCGA-AK-3431	COLD	0	0
TCGA-AK-3434	COLD	0	0
TCGA-AK-3436	HOT	0	0
TCGA-AK-3440	COLD	0	0
TCGA-AK-3445	HOT	0	0
TCGA-AK-3450	COLD	0	0
TCGA-AK-3451	HOT	0	0
TCGA-AK-3453	COLD	0	0
TCGA-AK-3454	HOT	0	0
TCGA-AK-3455	HOT	0	0
TCGA-AK-3456	COLD	0	0
TCGA-AK-3458	COLD	1	0
TCGA-AK-3460	COLD	0	0
TCGA-AK-3461	COLD	0	0
TCGA-AS-3777	COLD	0	0
TCGA-AS-3778	COLD	0	0
TCGA-B0-4688	HOT	0	0
TCGA-B0-4690	COLD	0	0
TCGA-B0-4691	HOT	0	0
TCGA-B0-4693	HOT	0	0
TCGA-B0-4694	Cold/Excluded	0	0
TCGA-B0-4697	HOT	0	0
TCGA-B0-4698	HOT	0	1
TCGA-B0-4700	HOT	0	1
TCGA-B0-4701	HOT	0	1
TCGA-B0-4703	HOT	0	0
TCGA-B0-4706	COLD	1	0
TCGA-B0-4707	COLD	0	0
TCGA-B0-4710	HOT	0	0
TCGA-B0-4712	HOT	1	1
TCGA-B0-4713	COLD	0	1
TCGA-B0-4714	COLD	0	1
TCGA-B0-4718	COLD	0	1
TCGA-B0-4810	HOT	0	1
TCGA-B0-4811	COLD	1	1
TCGA-B0-4813	COLD	0	1
TCGA-B0-4814	COLD	0	1
TCGA-B0-4815	HOT	1	1
TCGA-B0-4816	HOT	0	1
TCGA-B0-4817	Cold/Excluded	0	1
TCGA-B0-4818	cold	1	1
TCGA-B0-4819	HOT	0	1
TCGA-B0-4821	Cold/Excluded	0	0
TCGA-B0-4822	Cold/Excluded	0	0
TCGA-B0-4823	COLD	0	0
TCGA-B0-4824	HOT	0	0
TCGA-B0-4827	HOT	0	0
TCGA-B0-4828	COLD	0	0
TCGA-B0-4833	HOT	0	0
TCGA-B0-4834	COLD	0	0
TCGA-B0-4836	HOT	0	1
TCGA-B0-4837	COLD	0	0
TCGA-B0-4838	HOT	0	0
TCGA-B0-4839	COLD	0	0
TCGA-B0-4841	COLD	0	0
TCGA-B0-4842	HOT	1	1
TCGA-B0-4843	COLD	0	0
TCGA-B0-4844	COLD	0	0
TCGA-B0-4845	COLD	0	0
TCGA-B0-4846	HOT	0	0
TCGA-B0-4847	HOT	0	0
TCGA-B0-4848	HOT	0	0
TCGA-B0-4849	COLD	0	0
TCGA-B0-4852	COLD	1	0
TCGA-B0-4945	Cold/Excluded	0	0
TCGA-B0-5075	HOT	0	0
TCGA-B0-5077	HOT	0	0
TCGA-B0-5080	COLD	0	0
TCGA-B0-5081	HOT	1	0
TCGA-B0-5083	COLD	0	0
TCGA-B0-5084	COLD	0	0
TCGA-B0-5085	COLD	1	0
TCGA-B0-5088	HOT	0	0
TCGA-B0-5092	HOT	0	1
TCGA-B0-5094	Cold	1	0
TCGA-B0-5095	HOT	0	0
TCGA-B0-5096	HOT	0	0
TCGA-B0-5098	COLD/Excluded	0	1
TCGA-B0-5099	COLD	0	0
TCGA-B0-5100	Cold/Excluded	0	0
TCGA-B0-5102	COLD	0	0
TCGA-B0-5104	HOT	0	0
TCGA-B0-5106	COLD	0	0
TCGA-B0-5107	HOT	1	0
TCGA-B0-5108	HOT	0	0
TCGA-B0-5109	HOT	0	1
TCGA-B0-5110	HOT	1	0
TCGA-B0-5113	HOT	0	0
TCGA-B0-5115	HOT	1	0	granuloma
TCGA-B0-5116	HOT	1	0
TCGA-B0-5119	HOT	0	0
TCGA-B0-5120	HOT	1	0
TCGA-B0-5121	HOT	1	0
TCGA-B0-5399	HOT	1	0
TCGA-B0-5400	HOT	0	0
TCGA-B0-5402	COLD	0	0
TCGA-B0-5690	HOT	1	0
TCGA-B0-5691	COLD	0	0
TCGA-B0-5692	HOT	0	0
TCGA-B0-5693	COLD	1	0
TCGA-B0-5694	COLD	0	0
TCGA-B0-5695	COLD	1	0
TCGA-B0-5696	COLD	1	0
TCGA-B0-5697	HOT	0	0
TCGA-B0-5698	COLD	1	0
TCGA-B0-5699	COLD	0	0
TCGA-B0-5700	COLD	0	0
TCGA-B0-5702	HOT	0	0
TCGA-B0-5703	COLD	0	1
TCGA-B0-5705	COLD	1	0
TCGA-B0-5706	COLD	0	0
TCGA-B0-5709	HOT	0	0
TCGA-B0-5710	COLD	1	0
TCGA-B0-5711	COLD	1	0
TCGA-B0-5712	COLD	1	0
TCGA-B0-5713	Cold/Excluded	1	0
TCGA-B0-5812	COLD	1	0
TCGA-B2-3924	COLD	0	0
TCGA-B2-4099	COLD	1	0
TCGA-B2-4101	HOT	1	0
TCGA-B2-4102	HOT	0	0
TCGA-B2-5633	COLD	0	0
TCGA-B2-5635	COLD	0	0
TCGA-B2-5636	HOT	0	0
TCGA-B2-5639	HOT	1	0
TCGA-B2-5641	COLD	0	0
TCGA-B2-A4SR	COLD	0	0
TCGA-B4-5377	HOT	1	0
TCGA-B4-5832	HOT	1	1
TCGA-B4-5834	COLD	0	0
TCGA-B4-5835	HOT	0	1
TCGA-B4-5836	HOT	1	0
TCGA-B4-5838	HOT	0	0
TCGA-B4-5843	COLD	0	0
TCGA-B4-5844	COLD	1	0
TCGA-B8-4143	HOT	0	0
TCGA-B8-4146	COLD	0	0
TCGA-B8-4148	HOT	0	0
TCGA-B8-4151	COLD	1	0
TCGA-B8-4153	COLD	0	0
TCGA-B8-4154	COLD	0	0
TCGA-B8-4620	COLD	0	0
TCGA-B8-4621	COLD	0	0
TCGA-B8-4622	COLD	1	0
TCGA-B8-5158	HOT	0	0
TCGA-B8-5159	Cold/Excluded	0	0
TCGA-B8-5162	HOT	0	0
TCGA-B8-5163	HOT	0	0
TCGA-B8-5164	HOT	0	0
TCGA-B8-5165	COLD	0	0
TCGA-B8-5545	HOT	0	0
TCGA-B8-5546	COLD	0	0
TCGA-B8-5549	HOT	0	0
TCGA-B8-5550	HOT	0	0
TCGA-B8-5551	HOT	0	0
TCGA-B8-5552	COLD	0	0
TCGA-B8-5553	HOT	0	0
TCGA-B8-A54D	COLD	0	0
TCGA-B8-A54E	COLD	0	0
TCGA-B8-A54F	COLD	0	0
TCGA-B8-A54G	HOT	0	0
TCGA-B8-A54H	HOT	0	0
TCGA-B8-A54I	HOT	0	0
TCGA-B8-A54J	COLD	1	0
TCGA-B8-A7U6	COLD	0	0
TCGA-B8-A8YJ	HOT	0	0
TCGA-BP-4158	COLD	0	0
TCGA-BP-4159	COLD	0	0
TCGA-BP-4160	COLD	0	0
TCGA-BP-4161	Cold/Excluded	1	0
TCGA-BP-4162	HOT	0	0
TCGA-BP-4163	HOT	0	0
TCGA-BP-4164	COLD	1	0
TCGA-BP-4165	COLD	0	0
TCGA-BP-4166	Cold/Excluded	0	0
TCGA-BP-4167	COLD	0	0
TCGA-BP-4169	COLD	0	0
TCGA-BP-4170	HOT	0	0
TCGA-BP-4173	HOT	0	0
TCGA-BP-4174	COLD	0	0
TCGA-BP-4176	COLD	0	0
TCGA-BP-4325	HOT	0	0
TCGA-BP-4326	Cold/Excluded	0	0
TCGA-BP-4327	HOT	0	0
TCGA-BP-4329	HOT	0	1
TCGA-BP-4330	HOT	0	0
TCGA-BP-4331	HOT	0	0
TCGA-BP-4332	COLD	0	0
TCGA-BP-4335	HOT	0	1
TCGA-BP-4337	HOT	0	0
TCGA-BP-4338	HOT	0	0
TCGA-BP-4340	COLD	0	0
TCGA-BP-4341	COLD	0	0
TCGA-BP-4342	HOT	0	1
TCGA-BP-4343	COLD/excluded	0	0
TCGA-BP-4344	COLD	0	0
TCGA-BP-4345	HOT	0	0
TCGA-BP-4346	HOT	0	0
TCGA-BP-4349	COLD	0	0
TCGA-BP-4351	COLD	0	0
TCGA-BP-4352	HOT	0	1
TCGA-BP-4353	COLD	0	0
TCGA-BP-4354	HOT	0	1
TCGA-BP-4355	COLD	0	0
TCGA-BP-4756	COLD	0	0
TCGA-BP-4758	COLD/excluded	0	0
TCGA-BP-4759	COLD	0	0
TCGA-BP-4760	COLD	0	0
TCGA-BP-4761	Cold/Excluded	0	0
TCGA-BP-4762	HOT	0	0
TCGA-BP-4763	COLD	0	0
TCGA-BP-4765	COLD	0	0
TCGA-BP-4766	COLD	0	0
TCGA-BP-4768	HOT	0	0
TCGA-BP-4769	COLD	0	0
TCGA-BP-4770	COLD	0	0
TCGA-BP-4771	HOT	0	1
TCGA-BP-4774	COLD	0	0
TCGA-BP-4775	HOT	0	0
TCGA-BP-4776	COLD	0	0
TCGA-BP-4777	Cold/Excluded	0	0
TCGA-BP-4781	Cold/Excluded	0	0
TCGA-BP-4782	COLD	0	0
TCGA-BP-4784	HOT	0	0
TCGA-BP-4787	COLD/Excluded	0	0
TCGA-BP-4789	COLD	0	0
TCGA-BP-4790	HOT	0	0
TCGA-BP-4795	COLD	0	0
TCGA-BP-4797	HOT	0	0
TCGA-BP-4798	HOT	0	0
TCGA-BP-4799	COLD	0	0
TCGA-BP-4801	COLD	1	0
TCGA-BP-4803	COLD/EXCLUDED	0	0
TCGA-BP-4804	Cold/Excluded	0	0
TCGA-BP-4807	COLD	0	0
TCGA-BP-4959	HOT	0	0
TCGA-BP-4960	Cold/Excluded	1	0
TCGA-BP-4961	COLD	0	0
TCGA-BP-4962	COLD/EXCLUDED	0	0
TCGA-BP-4963	COLD	1	0
TCGA-BP-4964	Cold/Excluded	0	0
TCGA-BP-4965	COLD/excluded	0	0
TCGA-BP-4967	COLD/EXCLUDED	0	0
TCGA-BP-4968	COLD	0	0
TCGA-BP-4969	COLD	0	0
TCGA-BP-4970	HOT	0	0
TCGA-BP-4971	COLD/Excluded	0	0
TCGA-BP-4972	COLD	0	0
TCGA-BP-4973	HOT	0	0
TCGA-BP-4974	HOT	0	0
TCGA-BP-4975	COLD	0	0
TCGA-BP-4976	HOT	0	0
TCGA-BP-4977	COLD	0	0
TCGA-BP-4981	COLD	1	0
TCGA-BP-4982	COLD	1	0
TCGA-BP-4983	HOT	0	0
TCGA-BP-4985	HOT	0	1
TCGA-BP-4986	HOT	0	0
TCGA-BP-4987	HOT	0	0
TCGA-BP-4988	HOT	1	0
TCGA-BP-4989	COLD	1	0
TCGA-BP-4991	COLD	0	0
TCGA-BP-4992	HOT	0	0
TCGA-BP-4993	COLD	1	0
TCGA-BP-4995	Cold/Excluded	0	0
TCGA-BP-4998	HOT	0	0
TCGA-BP-4999	HOT	0	0
TCGA-BP-5000	COLD	0	0
TCGA-BP-5001	COLD	0	0
TCGA-BP-5004	COLD	0	0
TCGA-BP-5006	COLD	0	0
TCGA-BP-5007	HOT	0	0
TCGA-BP-5008	HOT	0	0
TCGA-BP-5009	HOT	1	0
TCGA-BP-5010	HOT	0	1
TCGA-BP-5168	COLD	0	0
TCGA-BP-5169	COLD/excluded	1	0
TCGA-BP-5170	HOT	1	0
TCGA-BP-5173	Cold/Excluded	0	0
TCGA-BP-5174	COLD	0	0
TCGA-BP-5175	HOT	0	1
TCGA-BP-5177	COLD	0	0
TCGA-BP-5178	HOT	0	0
TCGA-BP-5180	COLD	1	0
TCGA-BP-5181	COLD	1	0
TCGA-BP-5182	COLD	0	0
TCGA-BP-5183	COLD	1	0
TCGA-BP-5184	COLD	1	0
TCGA-BP-5185	COLD	1	0
TCGA-BP-5186	COLD	0	0
TCGA-BP-5187	COLD	1	0
TCGA-BP-5189	HOT	1	1
TCGA-BP-5190	COLD	1	0
TCGA-BP-5191	Cold/Excluded	0	0
TCGA-BP-5192	COLD	0	0
TCGA-BP-5194	COLD	1	0
TCGA-BP-5195	HOT	1	0
TCGA-BP-5196	HOT	0	0
TCGA-BP-5198	Cold/Excluded	1	0
TCGA-BP-5199	HOT	0	0
TCGA-BP-5200	HOT	0	0
TCGA-BP-5201	COLD	0	0
TCGA-BP-5202	COLD	0	0
TCGA-CJ-4634	COLD	0	0
TCGA-CJ-4635	HOT	0	0
TCGA-CJ-4636	HOT	0	0
TCGA-CJ-4637	HOT	0	0
TCGA-CJ-4639	COLD	0	0
TCGA-CJ-4640	COLD/Excluded	0	0
TCGA-CJ-4641	HOT	0	0
TCGA-CJ-4642	HOT	0	0
TCGA-CJ-4643	COLD	1	0
TCGA-CJ-4644	COLD	1	1
TCGA-CJ-4868	COLD	0	0
TCGA-CJ-4869	HOT	0	0
TCGA-CJ-4870	COLD	0	0
TCGA-CJ-4871	COLD/Excluded	0	0
TCGA-CJ-4873	HOT	0	0
TCGA-CJ-4874	COLD	0	0
TCGA-CJ-4875	COLD	0	0
TCGA-CJ-4876	COLD	0	0
TCGA-CJ-4878	COLD	0	0
TCGA-CJ-4881	HOT	0	1
TCGA-CJ-4882	HOT	0	0
TCGA-CJ-4884	HOT	0	0
TCGA-CJ-4885	COLD	0	0
TCGA-CJ-4886	HOT	0	0
TCGA-CJ-4887	COLD	0	0
TCGA-CJ-4888	HOT	0	0
TCGA-CJ-4889	HOT	0	0
TCGA-CJ-4890	HOT	0	1
TCGA-CJ-4891	COLD/Excluded	0	0
TCGA-CJ-4892	COLD	0	0
TCGA-CJ-4893	COLD	0	0
TCGA-CJ-4894	HOT	0	0
TCGA-CJ-4895	COLD	0	0
TCGA-CJ-4897	COLD	0	0
TCGA-CJ-4899	COLD	0	0
TCGA-CJ-4900	HOT	1	0
TCGA-CJ-4901	HOT	0	0
TCGA-CJ-4902	HOT	0	0
TCGA-CJ-4903	COLD	1	0
TCGA-CJ-4904	COLD	0	0
TCGA-CJ-4905	COLD	1	0
TCGA-CJ-4907	COLD	0	0
TCGA-CJ-4908	Cold/Excluded	1	0
TCGA-CJ-4912	COLD	0	0
TCGA-CJ-4913	COLD	1	0
TCGA-CJ-4916	COLD	1	0
TCGA-CJ-4918	HOT	0	1
TCGA-CJ-4920	COLD	1	1
TCGA-CJ-4923	HOT	0	0
TCGA-CJ-5671	COLD/excluded	1	0
TCGA-CJ-5672	COLD	0	0
TCGA-CJ-5675	COLD	1	0
TCGA-CJ-5676	HOT	1	0
TCGA-CJ-5677	COLD	0	0
TCGA-CJ-5678	COLD	1	0
TCGA-CJ-5679	COLD	1	0
TCGA-CJ-5680	COLD	0	0
TCGA-CJ-5681	COLD	0	0
TCGA-CJ-5682	COLD	0	0
TCGA-CJ-5683	COLD	1	0
TCGA-CJ-5686	COLD	0	0
TCGA-CJ-5689	HOT	0	0
TCGA-CJ-6027	COLD	1	1
TCGA-CJ-6028	HOT	0	0
TCGA-CJ-6030	COLD	1	0
TCGA-CJ-6031	COLD	0	0
TCGA-CJ-6032	COLD	0	0
TCGA-CJ-6033	COLD/Excluded	1	0
TCGA-CZ-4853	HOT	0	0
TCGA-CZ-4854	Cold/Excluded	0	0
TCGA-CZ-4856	COLD	0	0
TCGA-CZ-4857	HOT	0	1
TCGA-CZ-4858	HOT	0	1
TCGA-CZ-4859	HOT	0	0
TCGA-CZ-4860	COLD	0	1
TCGA-CZ-4861	COLD	0	0
TCGA-CZ-4862	HOT	0	0
TCGA-CZ-4863	HOT	0	0
TCGA-CZ-4864	COLD	0	0
TCGA-CZ-4865	HOT	0	0
TCGA-CZ-4866	COLD	0	0
TCGA-CZ-5451	COLD	1	0
TCGA-CZ-5452	HOT	0	0
TCGA-CZ-5453	COLD	1	0
TCGA-CZ-5454	Cold/Excluded	1	0
TCGA-CZ-5455	COLD	1	0
TCGA-CZ-5456	HOT	1	0
TCGA-CZ-5457	COLD	0	0
TCGA-CZ-5458	HOT	0	0
TCGA-CZ-5459	COLD	0	0
TCGA-CZ-5460	HOT	1	0
TCGA-CZ-5461	HOT	1	0
TCGA-CZ-5462	HOT	0	1
TCGA-CZ-5463	COLD	0	0
TCGA-CZ-5464	Cold/Excluded	0	0
TCGA-CZ-5465	Cold/Excluded	1	0
TCGA-CZ-5466	COLD/EXCLUDED	1	0
TCGA-CZ-5467	HOT	0	1
TCGA-CZ-5468	HOT	0	0
TCGA-CZ-5469	HOT	0	0
TCGA-CZ-5470	COLD	1	0
TCGA-CZ-5982	COLD	1	0
TCGA-CZ-5984	HOT	0	0
TCGA-CZ-5985	HOT	0	0
TCGA-CZ-5986	COLD	1	0
TCGA-CZ-5987	COLD	1	0
TCGA-CZ-5988	HOT	0	0
TCGA-CZ-5989	COLD/Excluded	1	0
TCGA-DV-5565	HOT	0	0
TCGA-DV-5566	COLD	1	0
TCGA-DV-5567	COLD	0	0
TCGA-DV-5568	COLD/Excluded	0	0
TCGA-DV-5569	COLD	0	0
TCGA-DV-5573	COLD	0	0
TCGA-DV-5574	HOT	0	0
TCGA-DV-5575	COLD	0	0
TCGA-DV-5576	COLD	0	0
TCGA-DV-A4VX	COLD/Excluded	0	0
TCGA-DV-A4VZ	COLD	0	0
TCGA-DV-A4W0	COLD/Excluded	0	0
TCGA-EU-5904	HOT	0	0
TCGA-EU-5905	COLD	0	0
TCGA-EU-5906	HOT	0	0
TCGA-EU-5907	COLD	1	0
TCGA-G6-A5PC	Cold/Excluded	0	0
TCGA-G6-A8L6	COLD	1	0
TCGA-G6-A8L7	HOT	1	1
TCGA-G6-A8L8	COLD	1	0
TCGA-MM-A563	HOT	0	0
TCGA-MM-A564	COLD	0	0
TCGA-T7-A92I	COLD	0	0

## Sheet: T4- TCGA ImmuneDec Correlation
Cell	Score	Significance
uncharacterized cell_EPIC	-0.2501	p<0.0001
NK cell_EPIC	-0.1582	p<0.001
Macrophage_EPIC	0.06168	p>0.05
Endothelial cell_EPIC	0.1794	p<0.0001
T cell CD8+_EPIC	0.1818	p<0.0001
T cell CD4+_EPIC	0.1777	p<0.0001
Cancer associated fibroblast_EPIC	0.1109	p<0.05
B cell_EPIC	0.05045	p>0.05
microenvironment score_XCELL	0.05681	p>0.05
stroma score_XCELL	0.07836	p>0.05
immune score_XCELL	0.01261	p>0.05
T cell regulatory (Tregs)_XCELL	-0.05828	p>0.05
T cell CD4+ Th2_XCELL	0.01372	p>0.05
T cell CD4+ Th1_XCELL	-0.2364	p<0.0001
T cell gamma delta_XCELL	-0.02036	p>0.05
B cell plasma_XCELL	-0.1946	p<0.0001
Plasmacytoid dendritic cell_XCELL	-0.02904	p>0.05
T cell NK_XCELL	-0.1363	p<0.01
NK cell_XCELL	2.43e-05	p>0.05
Neutrophil_XCELL	-0.02195	p>0.05
B cell naive_XCELL	-0.03294	p>0.05
Monocyte_XCELL	0.08308	p>0.05
B cell memory_XCELL	-0.07366	p>0.05
Mast cell_XCELL	0.1085	p<0.05
Macrophage M2_XCELL	-0.01908	p>0.05
Macrophage M1_XCELL	0.03663	p>0.05
Macrophage_XCELL	0.04991	p>0.05
Hematopoietic stem cell_XCELL	0.1292	p<0.01
Granulocyte-monocyte progenitor_XCELL	0.1236	p<0.01
Cancer associated fibroblast_XCELL	-0.00373	p>0.05
Eosinophil_XCELL	0.07	p>0.05
Endothelial cell_XCELL	0.0944	p<0.05
Myeloid dendritic cell_XCELL	0.1131	p<0.01
Common myeloid progenitor_XCELL	-0.0466	p>0.05
Common lymphoid progenitor_XCELL	0.06107	p>0.05
Class-switched memory B cell_XCELL	-0.03943	p>0.05
T cell CD8+ effector memory_XCELL	-0.04763	p>0.05
T cell CD8+ central memory_XCELL	0.02107	p>0.05
T cell CD8+_XCELL	-0.01173	p>0.05
T cell CD8+ naive_XCELL	-0.05393	p>0.05
T cell CD4+ effector memory_XCELL	-0.04026	p>0.05
T cell CD4+ central memory_XCELL	-0.1408	p<0.01
T cell CD4+ (non-regulatory)_XCELL	0.08601	p<0.05
T cell CD4+ naive_XCELL	-0.00555	p>0.05
T cell CD4+ memory_XCELL	0.06269	p>0.05
B cell_XCELL	-0.06853	p>0.05
Myeloid dendritic cell activated_XCELL	0.05089	p>0.05
Cancer associated fibroblast_MCPCOUNTER	0.1098	p<0.05
Endothelial cell_MCPCOUNTER	0.1904	p<0.0001
Neutrophil_MCPCOUNTER	0.2843	p<0.0001
Myeloid dendritic cell_MCPCOUNTER	0.2817	p<0.0001
Macrophage/Monocyte_MCPCOUNTER	0.2444	p<0.0001
Monocyte_MCPCOUNTER	0.2444	p<0.0001
B cell_MCPCOUNTER	0.1365	p<0.01
NK cell_MPCOUNTER	0.08776	p<0.05
cytotoxicity score_MCPCOUNTER	0.0198	p>0.05
T cell CD8+_MCPCOUNTER	0.05954	p>0.05
T cell_MCPCOUNTER	0.04637	p>0.05
uncharacterized cell_QUANTISEQ	-0.2532	p<0.0001
Myeloid dendritic cell_QUANTISEQ	0.04547	p>0.05
T cell regulatory (Tregs)_QUANTISEQ	0.08072	p>0.05
T cell CD8+_QUANTISEQ	0.01006	p>0.05
T cell CD4+ (non-regulatory)_QUANTISEQ	0.1042	p<0.05
NK cell_QUANTISEQ	-0.02563	p>0.05
Neutrophil_QUANTISEQ	0.2848	p<0.0001
Monocyte_QUANTISEQ	-0.08627	p<0.05
Macrophage M2_QUANTISEQ	0.1191	p<0.01
Macrophage M1_QUANTISEQ	0.05743	p>0.05
B cell_QUANTISEQ	0.1239	p<0.01
Neutrophil_CIBERSORT-ABS	0.101	p<0.05
Eosinophil_CIBERSORT-ABS	-0.03934	p>0.05
Mast cell resting_CIBERSORT-ABS	-0.01499	p>0.05
Mast cell activated_CIBERSORT-ABS	0.09377	p<0.05
Myeloid dendritic cell activated_CIBERSORT-ABS	-0.04776	p>0.05
Myeloid dendritic cell resting_CIBERSORT-ABS	0.05041	p>0.05
Macrophage M2_CIBERSORT-ABS	0.2493	p<0.0001
Macrophage M1_CIBERSORT-ABS	0.1812	p<0.0001
Macrophage M0_CIBERSORT-ABS	-0.05737	p>0.05
Monocyte_CIBERSORT-ABS	0.1901	p<0.0001
NK cell activated_CIBERSORT-ABS	0.05073	p>0.05
NK cell resting_CIBERSORT-ABS	-0.00945	p>0.05
T cell gamma delta_CIBERSORT-ABS	-0.02933	p>0.05
T cell regulatory (Tregs)_CIBERSORT-ABS	-0.02767	p>0.05
T cell follicular helper_CIBERSORT-ABS	-0.0004	p>0.05
T cell CD4+ memory activated_CIBERSORT-ABS	0.02228	p>0.05
T cell CD4+ memory resting_CIBERSORT-ABS	0.1943	p<0.0001
T cell CD4+ naive_CIBERSORT-ABS	0.01031	p>0.05
T cell CD8+_CIBERSORT-ABS	0.05207	p>0.05
B cell plasma_CIBERSORT-ABS	0.08525	p<0.05
B cell memory_CIBERSORT-ABS	-0.05069	p>0.05
B cell naive_CIBERSORT-ABS	0.1543	p<0.001
Neutrophil_CIBERSORT	0.08255	p>0.05
Eosinophil_CIBERSORT	-0.0399	p>0.05
Mast cell resting_CIBERSORT	-0.0324	p>0.05
Mast cell activated_CIBERSORT	0.04803	p>0.05
Myeloid dendritic cell activated_CIBERSORT	-0.05433	p>0.05
Myeloid dendritic cell resting_CIBERSORT	0.04579	p>0.05
Macrophage M2_CIBERSORT	0.09118	p<0.05
Macrophage M1_CIBERSORT	0.08975	p<0.05
Macrophage M0_CIBERSORT	-0.06276	p>0.05
Monocyte_CIBERSORT	0.09266	p<0.05
NK cell activated_CIBERSORT	-0.1006	p<0.05
NK cell resting_CIBERSORT	-0.01698	p>0.05
T cell gamma delta_CIBERSORT	-0.04841	p>0.05
T cell regulatory (Tregs)_CIBERSORT	-0.08921	p<0.05
T cell follicular helper_CIBERSORT	-0.09577	p<0.05
T cell CD4+ memory activated_CIBERSORT	0.02195	p>0.05
T cell CD4+ memory resting_CIBERSORT	0.08593	p<0.05
T cell CD4+ naive_CIBERSORT	0.01031	p>0.05
T cell CD8+_CIBERSORT	-0.07302	p>0.05
B cell plasma_CIBERSORT	-0.02179	p>0.05
B cell memory_CIBERSORT	-0.05453	p>0.05
B cell naive_CIBERSORT	0.1176	p<0.01
Myeloid dendritic cell_TIMER	0.2421	p<0.0001
Macrophage_TIMER	0.2707	p<0.0001
Neutrophil_TIMER	0.2324	p<0.0001
T cell CD8+_TIMER	0.129	p<0.01
T cell CD4+_TIMER	0.1899	p<0.0001
Bcell timer	0.2114	p<0.0001

## Sheet: T5- Miao 2018 cohort xCELL
cell_type	Response to ICI	ARID1A TPM	ARID1A LOG2+1	ARID1A l-H	Myeloid dendritic cell activated_XCELL	B cell_XCELL	T cell CD4+ memory_XCELL	T cell CD4+ naive_XCELL	T cell CD4+ (non-regulatory)_XCELL	T cell CD4+ central memory_XCELL	T cell CD4+ effector memory_XCELL	T cell CD8+ naive_XCELL	T cell CD8+_XCELL	T cell CD8+ central memory_XCELL	T cell CD8+ effector memory_XCELL	Class-switched memory B cell_XCELL	Common lymphoid progenitor_XCELL	Common myeloid progenitor_XCELL	Myeloid dendritic cell_XCELL	Endothelial cell_XCELL	Eosinophil_XCELL	Cancer associated fibroblast_XCELL	Granulocyte-monocyte progenitor_XCELL	Hematopoietic stem cell_XCELL	Macrophage_XCELL	Macrophage M1_XCELL	Macrophage M2_XCELL	Mast cell_XCELL	B cell memory_XCELL	Monocyte_XCELL	B cell naive_XCELL	Neutrophil_XCELL	NK cell_XCELL	T cell NK_XCELL	Plasmacytoid dendritic cell_XCELL	B cell plasma_XCELL	T cell gamma delta_XCELL	T cell CD4+ Th1_XCELL	T cell CD4+ Th2_XCELL	T cell regulatory (Tregs)_XCELL	immune score_XCELL	stroma score_XCELL	microenvironment score_XCELL
RCC_90_T_SCR	NCB	0.57	0.650765	ARID1A -Low	0.030901	0.0629697	0.0216767	8.63496239988508e-19	7.73313772169211e-19	0	0.000928307	0.0175878	0.0114788	0.132437	4.05572833231414e-18	0	0.0734543	0	0.0123614	0.00504098	0	0	4.19808563101394e-19	0.0751323	0.136408	0.104876	0.0502067	0	0.0566968	0.0906711	0.0185502	0.0474062	0	0.090004	0.0440768	0.0269854	1.30033000232043e-17	0	0.370448	0.00529711	0.240863	0.0028579	0.243721
RCC_18_T_SCR	NCB	3.64	2.21412	ARID1A -Low	0	0	0	0	0	7.67221114282558e-19	0	0	1.57771092120908e-18	0.00405652	0	0	0.00221051	0	2.91638238310496e-18	0.111206	0	0.0535239	0.0292965	0.609993	0.056484	0.0648183	0.0365627	0	2.56911414658445e-17	7.21927919971885e-18	0	0	0	0	0.0110263	0	0	0	0	2.15177768806773e-17	0.037656	0.128349	0.166005
RCC_102_T_SCR	ICB	4.01	2.32481	ARID1A -Low	0.0397623	0	0	0	0	0.00327436	0	0.0225964	0	0.00574246	0	0	4.28947385525596e-21	0.00770223	4.73004935428202e-19	0.334879	5.84818710417842e-18	0.16841	0	0.430897	0.0132816	0.0280158	0.0321393	0.000404439	0	1.90046145390633e-17	1.7785070491247e-18	0	0	0.11099	8.28200205780638e-18	0	0	0.0586607	6.60522887919476e-19	0	0.009124	0.256826	0.26595
RCC_99_T_SCR	NCB	4.5	2.45943	ARID1A -Low	0.0384276	0.0900073	1.9473089481805e-20	0	0	1.02016	0.0109011	0.00305089	9.60091950926637e-19	0.0625041	0	0.00515698	0.0353953	0	0	0	4.45647176730042e-18	1.10336160114607e-17	2.00904334595139e-18	0.00544947	0.0991278	0.0929898	0.0198093	0	0.0449399	0.0515851	0.0206344	0.0426628	6.60283149332186e-20	0.0361666	0.0276339	0.0050769	0.0160361	0.0697319	0.165612	0.0151017	0.188922	5.51680800573034e-18	0.188922
RCC_117_T_SCR	ICB	5.67	2.73769	ARID1A -Low	0.0834154	0.0331203	4.12206123218059e-19	0.0530729	0	0	0.0453695	0.037954	0.201769	0.26891	0.0740232	0.0066131	7.05046992952165e-19	0	0.00328369	0.0830471	0	0.00602882	6.36311778222327e-19	0.138946	0.0896412	0.0595485	0.0685192	0.00234028	0.0127357	1.26838337349279e-18	0.00693535	1.21047181973001e-18	5.79914610920798e-18	0.0534064	0.0558206	0.00548668	0	0.127019	0.0434004	0.00713022	0.220103	0.0459452	0.266048
RCC_50_T_SCR	ICB	5.79	2.76341	ARID1A -Low	0.143571	0.0485668	4.34985203869396e-19	0.00417391	1.12278056255949e-19	3.00316878005145e-18	0.0676494	0.0282933	0.223867	0.410538	0.0612912	0.0359885	0.0311204	4.80954203898136e-18	3.52127948756436e-21	0.179351	0	0.130024	0	0.280318	0.129979	0.103495	0.0528272	0	0	0	0.0256252	0	9.42772738988139e-18	0.00759342	0.103426	8.72595972398129e-19	0.00717027	0.0722024	0.179171	0	0.268275	0.159752	0.428028
RCC_14_T_SCR	CB	6.29	2.86592	ARID1A -Low	0.0801425	0.223361	0	0.045132	0	2.39399502882995e-19	0.0896928	0.0304645	0.0877554	0.192846	0.0212586	2.76472975590472e-19	0.00712135	0	0.0023099	0.0201559	0.00433661	2.76926813962673e-18	0.0374851	0.098038	0.131992	0.115589	0.0621702	0.0184798	0.0902639	0.134776	0.0462863	0.128149	1.39614988764156e-17	0.00988615	0.0468059	0.0145333	0.00769412	0.0589353	0.0358908	0.017879	0.487439	0.0241885	0.511628
RCC_105_T_SCR	NCB	6.59	2.9241	ARID1A -Low	1.61290751009339e-19	2.88006046084247e-18	8.77630172630593e-20	0	9.61234116519855e-18	2.79433363213955e-18	4.99221528416049e-18	7.68281032053739e-22	0	0	0	6.65858300948887e-19	0.00930281	0	0	0.0300508	8.19819213493987e-18	0.0428125	2.43066530568287e-17	0.0956463	0.0641869	0.0541916	0.0503991	8.79223202586646e-20	0	0.00973203	0	0.00336465	0	5.2954062802801e-19	2.6190761519647e-18	0	0	0.0261402	0.00272132	3.14009554284066e-18	0.0515224	0.0425647	0.0940871
RCC_41_T_SCR	NCB	8.58	3.26003	ARID1A -Low	0.0960764	0.149129	0	0.000152957	2.4703868695733e-18	0	0.0317561	0.0107803	0.275474	0.393099	0.0530524	0.0211715	0.0159348	4.54112565999584e-19	0.0229343	0.0789293	0	0	0	0.206793	0.134254	0.0750748	0.0846831	0.0187341	0.0321182	0	0.0349781	0	2.33254903585399e-18	1.85981621440051e-18	0.0695237	0.0143007	0.0149493	7.77856735284206e-18	0.0689187	0.00607812	0.40035	0.0409252	0.441275
RCC_21_T_SCR	ICB	9.3	3.36457	ARID1A -Low	0.0505647	1.08442257451499e-18	0	5.73453173872135e-18	0	0.00936714	0	0.00539537	8.65471427424939e-20	0	4.71628925016255e-19	0	0.0274761	0	0.00442898	0.0496696	2.46866792702576e-18	0.133141	0.00699217	0.182659	0.111359	0.107681	0.0103682	0.00760467	0	0.00700876	0	0.00146124	3.32515722458128e-19	0.0846661	0.00532966	7.54145124824752e-20	4.77619710538303e-19	0.0237275	0.00817688	0.027776	0.0879084	0.100124	0.188032
RCC_73_T_SCR	NCB	9.44	3.38405	ARID1A -Low	1.44877190119797e-19	0	0	4.8020514711273e-18	0	0	8.59617396585313e-18	0.0173014	0	4.03906586339047e-19	0	0	0.0286982	4.37070521176426e-18	2.95180907349773e-20	0.357718	4.69297845486549e-18	0.0957203	6.51978058154882e-18	0.556743	0	0.0228149	0.0095506	0	0	5.49941521187747e-17	9.36182089338531e-19	0	2.03927129480132e-17	2.06923268770069e-17	0	4.19486786049795e-19	0	0.022732	0.00837615	0	5.34062410749256e-17	0.226719	0.226719
RCC_93_T_SCR	CB	10.26	3.49313	ARID1A -Low	0.0118287	0	9.22001692215364e-19	0.0203393	7.2835190974132e-20	3.59697999231788e-19	0	0.0118482	0.0473949	0.099061	0.0232738	0	0.0155545	0	1.30143614532376e-18	0.153062	0	0.0957674	0.0110432	0.373055	0.171973	0.104266	0.0600744	2.0463632360914e-22	0	0.0289002	0	0.0110449	4.65887805408064e-19	0.0125659	0.0464313	3.37351017181155e-18	6.18721416697939e-18	0	0.0993305	0.00161574	0.172875	0.14052	0.313396
RCC_96_T_SCR	NCB	12.96	3.80323	ARID1A -Low	0.0105868	0	0	0.00672073	4.27847477859523e-19	0.0370397	0	0.0056487	0.00127378	0.021845	0	0	0.0109019	2.54701425485328e-18	3.72989076329024e-19	0.110109	2.77659546895699e-18	0.113583	0	0.298164	0.030791	0.0166716	0.0305724	0	6.73363403113024e-18	6.87544468551055e-18	0	1.04787609973009e-17	7.85776880219386e-18	0	5.2901719778971e-18	0.000991873	3.43367930937981e-19	0	0.00303336	0.0159659	0.0213765	0.114804	0.13618
RCC_27_T_SCR	NCB	14.11	3.91743	ARID1A -Low	2.01283172665697e-19	9.41471779911719e-19	0	0	3.97657830719685e-19	0	0	2.09012570083279e-19	8.36515590796313e-19	1.43083489019947e-21	0	0	0.00689881	0	0	0.246623	0.000936407	0.0609707	0.00405037	0.283159	0.0786177	0.045553	0.0882164	0	0	0	0	0.00147854	0	0	0	0.00581125	0	0	1.24970271474114e-19	0.00894561	0.0540218	0.167758	0.22178
RCC_115_T_SCR	ICB	15.39	4.03474	ARID1A -Low	0.0431917	0.0739595	1.62029147059582e-20	0.000432141	0	0.0189732	0.0347065	0.000945673	0.0154234	0.031716	0	0	0.005075	0	0.000419031	0.065869	0	0.145736	0	0.364474	0.0901654	0.054941	0.0569339	0.00347682	0.0160617	0.0206379	0.00569549	0.00883745	0	1.71976896127462e-18	0	0.0126257	0	0	0.0831688	4.27396171179623e-19	0.141946	0.109193	0.25114
RCC_106_T_SCR	CB	22.79	4.57228	ARID1A -Low	0.0678039	0	1.96110048650939e-20	0.0124028	0	0	2.41907525240707e-17	0.0124942	1.09423334898834e-18	0.029762	5.83008881959029e-18	3.1991374240626e-17	0.00783475	0	0.0126884	0.350573	0	0.271662	2.03721170384195e-20	0.673786	0.0373421	0.0176141	0.0430123	2.64307531391544e-19	0	0	0	1.73855569878206e-18	0	5.87964450080365e-18	1.54450393574223e-17	1.60281636683906e-18	0	0	4.16536760682417e-18	0.00379275	0.0333536	0.344124	0.377477
PD_005T	NCB	24.35	4.66391	ARID1A -Low	2.35862733273022e-18	0.0309156	0	1.9324332813497e-18	0.00993957	0.00360998	0.00313187	0	0	0.00975728	0	0.0255183	0.000507328	0	0.000525341	0.0138984	3.16763752662892e-20	0	1.92555467803329e-18	0.0663005	0.0302159	0.0155424	0.0283335	0.00459258	0	0	0	0	0.00452489	0.00234036	0.00304127	0.006176	0	0.00545867	0	0.0727126	0.0538093	0.025833	0.0796422
PD_020T	NCB	25.24	4.7137	ARID1A -Low	0.0673404	0.358911	0.0428615	0	0.0592262	0.0353302	5.11725488726878e-19	0.0124475	0.16284	0.208396	0.0243914	0.154342	0	0	0.00110076	0.010004	0	0.0462596	0	0	0.0558964	0.0493813	0.0139578	0.0318773	0.0429238	2.08303222374772e-18	0.0419036	0	0.0488552	0.000816567	0.0574956	0.107422	0.011892	0.0106449	0.0685646	0.22527	0.479138	0.0281318	0.50727
PD_010T	CB	26.96	4.80529	ARID1A -Low	0	0.0295404	0.00155498	0.0101072	0.0618822	0.070503	4.44743174090109e-18	0.0023983	0.0751794	0.0643139	0	0.031524	0	2.21080809625949e-18	0	0.060648	0	0.020725	6.15019028986707e-18	0.0672824	0	0.000483235	3.51270914794164e-19	0.0113848	0	3.64287805716356e-18	0	0	1.5708696285762e-18	0.0207069	5.82342280315667e-20	0.0045442	3.19727372120558e-18	0.00720824	0.0049404	0.135992	0.118658	0.0408059	0.159464
PD_019T	ICB	29.44	4.9279	ARID1-High	0	0.0461721	0	1.2070348619868e-18	0.017945	0.0565161	0	0.00168136	0.00105132	0	3.22874136367133e-19	0.0277588	0.00667365	0	1.00368252954269e-19	0.0135344	9.6554249903985e-19	0.146796	0.0127895	0.0592465	0.00271869	0.00105265	0.00155967	0.00794323	4.44501258489157e-18	1.24729915879024e-20	0.0144125	0.0103551	0	0.0298058	0.00379957	0.00321042	0	5.57689388637853e-20	0.0209226	0.0723306	0.057457	0.0801654	0.137622
PD_013T	CB	36.06	5.21179	ARID1-High	1.88427305466685e-18	0.0209846	0.00144405	0	0.0395947	0.0457742	5.36164509581334e-19	6.75924829504577e-05	0.0212683	0.0280513	2.00804431501109e-18	0.0419497	0.000374714	2.75316002397439e-19	2.85388253786842e-21	0.131824	6.01702151506979e-19	0.0796781	7.96548810060949e-19	0.136965	0.0173503	0.0133879	0.0139185	0.00804421	4.24075889852501e-18	0.00606988	1.41138444347099e-18	0.00307159	0.00229176	0.0290511	0.0108422	0	0	1.89196759508826e-18	5.35887419339552e-19	0.0988829	0.079117	0.108953	0.18807
PD_026T	ICB	36.86	5.2426	ARID1-High	0	0.0382865	0	0.012184	0.0292171	0.0113956	1.0293966321879e-18	0.00223486	0.00334465	0	1.182278576779e-18	0.0168861	0.000194642	0	8.70327024634841e-19	0.0675591	0	0.00549332	4.24875407951976e-18	0.17874	2.18393678980366e-18	0	9.48480557831164e-21	0.0231703	1.35268966446172e-17	7.0870001137546e-18	0.00244438	0	0	3.35369179442941e-19	0	0	2.885632135831e-18	3.74476671657561e-19	1.78754233021744e-17	0.0898435	0.0626791	0.0365262	0.0992053
PD_012T	NCB	37.5	5.26679	ARID1-High	0	0.0240001	1.75655135796702e-19	3.14586680719025e-18	0.0133434	0.00685286	3.09916193912102e-18	7.12624443720869e-20	2.86385368054326e-19	0	3.34963437473261e-18	0.0140612	0.000502531	0	0	0.10766	2.77757974031548e-18	0	3.53179772938743e-19	0.0533696	0.00726579	0.00187763	0.0265409	0.0107154	2.25024584806142e-18	0.000425147	0.00462535	0.0066902	0	0.0520045	7.36935462852515e-20	0.00545677	0	0	0	0.0995196	0.0416266	0.062229	0.103856
PD_025T	ICB	42.56	5.44493	ARID1-High	0	0.0118219	4.1748481082325e-19	0	0.00737309	0.0112995	6.42995299333113e-18	5.50632033213542e-19	2.27287030370429e-19	0	6.67448187002568e-18	0.0373987	0	1.30543866789223e-19	0	0.0980847	0	0.200871	0	0.263485	0.0327998	0.0293234	0.0284862	0.0123965	9.03599023349799e-18	2.60116471400755e-18	4.38177838422838e-19	0.00331304	0	0.0405597	0	0	0	1.51581847343175e-19	0	0.113016	0.0451362	0.170013	0.215149
PD_023T	CB	44.81	5.51759	ARID1-High	0	0	6.74743604700398e-19	0.0281684	0.012286	0.0195135	0	7.20610920663713e-19	0.0205868	0.0125607	0	0.0203657	7.06853939256098e-21	0.00337749	0	0.1952	0	0.0870179	0.0151555	0.392072	0.00375997	0.0101739	0.0111395	0.00806797	3.35497295916327e-18	0	0	0	0	0.0279005	8.75022125651184e-19	1.53696714617907e-18	0	0	0	0.0865974	0.0298005	0.141109	0.170909
PD_015T	NCB	46.85	5.58045	ARID1-High	8.93684066526997e-19	1.01824485388353e-19	1.78120372192815e-19	2.07250230939395e-18	0.0110675	0.0243167	4.81661261111637e-19	0	2.139463986531e-23	7.33362747708654e-19	0	0.0237498	3.43030687561423e-19	2.16197137533379e-19	1.81540382061802e-18	0.0781247	0	0.0476208	1.30974394728545e-18	0.251053	0	1.66349202033479e-18	0.0142617	0.0031873	0	0	5.30861181613858e-18	2.33419925497719e-19	1.2566744991414e-18	2.2179428110503e-18	3.45835568383537e-18	7.99180178980441e-19	0	0	0	0.0716392	0.00950319	0.0666325	0.0761357
PD_018T	CB	48.44	5.62761	ARID1-High	0	0.0476006	0.00467749	1.06250320797522e-18	0.0426318	0.0275182	5.0395037032501e-20	5.78606049908272e-20	0.0474339	0.0615721	2.19716366356059e-18	0.0439188	0.00432021	2.79890678830305e-19	0	0.0363196	9.77459860830342e-21	0	7.05774137788201e-19	0.0656339	0.0146875	0.0087756	0.00856444	0.0158727	7.48856893148463e-19	0	5.12536634596029e-20	0.000468996	0.00847998	0.000804844	0.002386	1.91119936235113e-19	0	2.54636829088007e-05	0.0102542	0.139706	0.118117	0.0181598	0.136277
PD_022T	NCB	50.24	5.6792	ARID1-High	1.79956829386939e-19	0	4.23796347444321e-20	0	0.0139178	0.0335535	1.53951196400959e-18	0.00493956	0.00926614	0.024793	5.14307538611418e-18	8.30892736404646e-21	0.0114844	0	0	0.153866	0	0.222945	0.00121708	0.41959	0	0.00197237	0	1.4847198211918e-19	0	0	0	2.25120055929398e-18	0	0.00220936	1.14453947423219e-17	5.39777667756226e-19	1.06799310735763e-17	1.22706435793718e-18	1.29938524475344e-18	0.0651473	0.0154559	0.188405	0.203861
PD_014T	ICB	55.9	5.83036	ARID1-High	0.00578129	0.0592982	0.00904792	0.0382009	0.0569948	0.0857343	0.0194664	0.00413379	0.0370659	0.0379183	0	0.0670593	5.87349764520704e-20	0	1.39653518642382e-20	0.104583	2.0792059088618e-20	0.140336	0	0.193259	0	0	0.00900124	0.00461563	1.20267988310009e-18	6.28155351670708e-19	0.00559069	0	0	0.0337682	0	0	1.39323284727626e-18	0	0	0.0781557	0.105316	0.122459	0.227776
PD_011T	NCB	60.03	5.93145	ARID1-High	0.008393	0.0882831	0.0144365	0.0266927	0.0584729	0.0408148	3.87898895126561e-18	0	0.121356	0.120294	0.0133173	0.0621368	0	0	0.000138617	0.0670058	1.45316274869495e-19	0.0369094	3.19318580941495e-19	0.12473	0.00599035	0	0.00790268	0.0116914	1.25818596362142e-18	3.94560566304129e-20	0.00649416	1.32125259962936e-19	0.00333756	0	3.32756704247354e-18	3.14649332181634e-22	0	0	0.0257333	0.110237	0.192846	0.0519576	0.244804
PD_021T	NCB	64.15	6.02569	ARID1-High	4.40633716884111e-19	0.0430046	0.000588388	2.19341756190622e-18	0.0467557	0.0125299	1.53461243466752e-18	6.43229401922961e-21	0.0301229	0.0375526	1.10945345132572e-18	0.0132773	0	0	0	0.0137721	0	0.0266835	2.56625845313743e-18	0.0640722	3.13578565772414e-19	3.86571143031823e-20	0.0060065	0.0149322	0	0	4.17956664488302e-19	1.11292794936332e-21	0	0.0113523	2.25116689884242e-18	0.00912057	0	1.12535397913179e-19	0	0.117228	0.0898769	0.0266503	0.116527
PD_007T	CB	68.06	6.10978	ARID1-High	4.14079138450648e-18	1.47094524700558e-19	0	0.00978212	0.0168098	0.0110092	4.39994592677835e-18	0	0.0293921	0.0112551	0	0.00537134	0.00215562	0	0	0.144248	3.40604724944811e-19	0.0717457	0.00608827	0.23867	7.2385605979701e-19	1.19082048707504e-18	6.68923921013211e-20	0.00268389	0	0	2.17411957735321e-19	3.96911284780425e-19	1.86716539271698e-17	0.0166302	0	0	1.36902825222793e-18	5.39199430525995e-19	0.0247372	0.0680493	0.0325905	0.108138	0.140728
PD_024T	NCB	73.95	6.22786	ARID1-High	0.0170451	0.160548	0.0391746	0.0479142	0.0862091	0.0505278	0	0.000113645	0.308187	0.313184	0.0413774	0.0582938	0	0	0	3.09922322249814e-19	0	0.0308484	0	0	0.01431	0.00796718	0.0185158	0.0226083	0	8.17809801139317e-19	0.0293598	0.00838621	4.62098964287525e-18	0.0126052	0.00446372	0.0062059	0	1.13980954746951e-18	0.0908811	0.155624	0.400166	0.0154242	0.41559
cell_type
RCC_41_T_SCR	No	36.86
RCC_73_T_SCR	No	15.39
RCC_105_T_SCR	No	60.03
PD_012T	No	4.01
PD_020T	No	5.67
PD_022T	No	9.3
PD_024T	No	24.35
RCC_96_T_SCR	No	46.85
RCC_18_T_SCR	No	0.57
PD_021T	No	8.58
RCC_27_T_SCR	no	9.44
PD_026T	Inermediate	6.59
RCC_115_T_SCR	Intermediate	37.5
PD_011T	Intermediate	25.24
RCC_102_T_SCR	Intermediate	50.24
RCC_117_T_SCR	intermediate	73.95
RCC_21_T_SCR	intermediate	12.96
PD_005T	intermediate	3.64
PD_015T	intermediate	64.15
RCC_90_T_SCR	No	14.11
PD_007T	Yes	68.06
PD_018T	Yes	48.44
PD_019T	Yes	29.44
RCC_14_T_SCR	Yes	6.29
RCC_93_T_SCR	Yes	10.26
RCC_106_T_SCR	Yes	22.79
RCC_50_T_SCR	Yes	5.79
PD_010T	yes	26.96
PD_013T	Yes	36.06
PD_014T	yes	55.9
PD_023T	Yes	44.81
PD_025T	Yes	42.56
RCC_99_T_SCR	Yes	4.5
		ENSG00000117713.13
		ENSG00000117713
		ARID1A
		ARFGEF2
		#REF!
		#REF!
cell_type
RCC_41_T_SCR	No	36.86
RCC_73_T_SCR	No	15.39
RCC_105_T_SCR	No	60.03
PD_012T	No	4.01
PD_020T	No	5.67
PD_022T	No	9.3
PD_024T	No	24.35
RCC_96_T_SCR	No	46.85
RCC_18_T_SCR	No	0.57
PD_021T	No	8.58
RCC_27_T_SCR	no	9.44
PD_026T	Inermediate	6.59
RCC_115_T_SCR	Intermediate	37.5
PD_011T	Intermediate	25.24
RCC_102_T_SCR	Intermediate	50.24
RCC_117_T_SCR	intermediate	73.95
RCC_21_T_SCR	intermediate	12.96
PD_005T	intermediate	3.64
PD_015T	intermediate	64.15
RCC_90_T_SCR	No	14.11
PD_007T	Yes	68.06
PD_018T	Yes	48.44
PD_019T	Yes	29.44
RCC_14_T_SCR	Yes	6.29
RCC_93_T_SCR	Yes	10.26
RCC_106_T_SCR	Yes	22.79
RCC_50_T_SCR	Yes	5.79
PD_010T	yes	26.96
PD_013T	Yes	36.06
PD_014T	yes	55.9
PD_023T	Yes	44.81
PD_025T	Yes	42.56
RCC_99_T_SCR	Yes	4.5
		ENSG00000117713.13
		ENSG00000117713
		ARID1A
		ARFGEF2
		#REF!
		#REF!
cell_type
RCC_41_T_SCR	No	36.86
RCC_73_T_SCR	No	15.39
RCC_105_T_SCR	No	60.03
PD_012T	No	4.01
PD_020T	No	5.67
PD_022T	No	9.3
PD_024T	No	24.35
RCC_96_T_SCR	No	46.85
RCC_18_T_SCR	No	0.57
PD_021T	No	8.58
RCC_27_T_SCR	no	9.44
PD_026T	Inermediate	6.59
RCC_115_T_SCR	Intermediate	37.5
PD_011T	Intermediate	25.24
RCC_102_T_SCR	Intermediate	50.24
RCC_117_T_SCR	intermediate	73.95
RCC_21_T_SCR	intermediate	12.96
PD_005T	intermediate	3.64
PD_015T	intermediate	64.15
RCC_90_T_SCR	No	14.11
PD_007T	Yes	68.06
PD_018T	Yes	48.44
PD_019T	Yes	29.44
RCC_14_T_SCR	Yes	6.29
RCC_93_T_SCR	Yes	10.26
RCC_106_T_SCR	Yes	22.79
RCC_50_T_SCR	Yes	5.79
PD_010T	yes	26.96
PD_013T	Yes	36.06
PD_014T	yes	55.9
PD_023T	Yes	44.81
PD_025T	Yes	42.56
RCC_99_T_SCR	Yes	4.5
		ENSG00000117713.13
		ENSG00000117713
		ARID1A
		ARFGEF2
		#REF!
		#REF!
cell_type
RCC_41_T_SCR	No	36.86
RCC_73_T_SCR	No	15.39
RCC_105_T_SCR	No	60.03
PD_012T	No	4.01
PD_020T	No	5.67
PD_022T	No	9.3
PD_024T	No	24.35
RCC_96_T_SCR	No	46.85
RCC_18_T_SCR	No	0.57
PD_021T	No	8.58
RCC_27_T_SCR	no	9.44
PD_026T	Inermediate	6.59
RCC_115_T_SCR	Intermediate	37.5
PD_011T	Intermediate	25.24
RCC_102_T_SCR	Intermediate	50.24
RCC_117_T_SCR	intermediate	73.95
RCC_21_T_SCR	intermediate	12.96
PD_005T	intermediate	3.64
PD_015T	intermediate	64.15
RCC_90_T_SCR	No	14.11
PD_007T	Yes	68.06
PD_018T	Yes	48.44
PD_019T	Yes	29.44
RCC_14_T_SCR	Yes	6.29
RCC_93_T_SCR	Yes	10.26
RCC_106_T_SCR	Yes	22.79
RCC_50_T_SCR	Yes	5.79
PD_010T	yes	26.96
PD_013T	Yes	36.06
PD_014T	yes	55.9
PD_023T	Yes	44.81
PD_025T	Yes	42.56
RCC_99_T_SCR	Yes	4.5
		ENSG00000117713.13
		ENSG00000117713
		ARID1A
		ARFGEF2
		#REF!
		#REF!
cell_type
RCC_41_T_SCR	No	36.86
RCC_73_T_SCR	No	15.39
RCC_105_T_SCR	No	60.03
PD_012T	No	4.01
PD_020T	No	5.67
PD_022T	No	9.3
PD_024T	No	24.35
RCC_96_T_SCR	No	46.85
RCC_18_T_SCR	No	0.57
PD_021T	No	8.58
RCC_27_T_SCR	no	9.44
PD_026T	Inermediate	6.59
RCC_115_T_SCR	Intermediate	37.5
PD_011T	Intermediate	25.24
RCC_102_T_SCR	Intermediate	50.24
RCC_117_T_SCR	intermediate	73.95
RCC_21_T_SCR	intermediate	12.96
PD_005T	intermediate	3.64
PD_015T	intermediate	64.15
RCC_90_T_SCR	No	14.11
PD_007T	Yes	68.06
PD_018T	Yes	48.44
PD_019T	Yes	29.44
RCC_14_T_SCR	Yes	6.29
RCC_93_T_SCR	Yes	10.26
RCC_106_T_SCR	Yes	22.79
RCC_50_T_SCR	Yes	5.79
PD_010T	yes	26.96
PD_013T	Yes	36.06
PD_014T	yes	55.9
PD_023T	Yes	44.81
PD_025T	Yes	42.56
RCC_99_T_SCR	Yes	4.5
		ENSG00000117713.13
		ENSG00000117713
		ARID1A
		ARFGEF2
		#REF!
		#REF!
cell_type
RCC_41_T_SCR	No	36.86
RCC_73_T_SCR	No	15.39
RCC_105_T_SCR	No	60.03
PD_012T	No	4.01
PD_020T	No	5.67
PD_022T	No	9.3
PD_024T	No	24.35
RCC_96_T_SCR	No	46.85
RCC_18_T_SCR	No	0.57
PD_021T	No	8.58
RCC_27_T_SCR	no	9.44
PD_026T	Inermediate	6.59
RCC_115_T_SCR	Intermediate	37.5
PD_011T	Intermediate	25.24
RCC_102_T_SCR	Intermediate	50.24
RCC_117_T_SCR	intermediate	73.95
RCC_21_T_SCR	intermediate	12.96
PD_005T	intermediate	3.64
PD_015T	intermediate	64.15
RCC_90_T_SCR	No	14.11
PD_007T	Yes	68.06
PD_018T	Yes	48.44
PD_019T	Yes	29.44
RCC_14_T_SCR	Yes	6.29
RCC_93_T_SCR	Yes	10.26
RCC_106_T_SCR	Yes	22.79
RCC_50_T_SCR	Yes	5.79
PD_010T	yes	26.96
PD_013T	Yes	36.06
PD_014T	yes	55.9
PD_023T	Yes	44.81
PD_025T	Yes	42.56
RCC_99_T_SCR	Yes	4.5
		ENSG00000117713.13
		ENSG00000117713
		ARID1A
		ARFGEF2
		#REF!
		#REF!
cell_type
RCC_41_T_SCR	No	36.86
RCC_73_T_SCR	No	15.39
RCC_105_T_SCR	No	60.03
PD_012T	No	4.01
PD_020T	No	5.67
PD_022T	No	9.3
PD_024T	No	24.35
RCC_96_T_SCR	No	46.85
RCC_18_T_SCR	No	0.57
PD_021T	No	8.58
RCC_27_T_SCR	no	9.44
PD_026T	Inermediate	6.59
RCC_115_T_SCR	Intermediate	37.5
PD_011T	Intermediate	25.24
RCC_102_T_SCR	Intermediate	50.24
RCC_117_T_SCR	intermediate	73.95
RCC_21_T_SCR	intermediate	12.96
PD_005T	intermediate	3.64
PD_015T	intermediate	64.15
RCC_90_T_SCR	No	14.11
PD_007T	Yes	68.06
PD_018T	Yes	48.44
PD_019T	Yes	29.44
RCC_14_T_SCR	Yes	6.29
RCC_93_T_SCR	Yes	10.26
RCC_106_T_SCR	Yes	22.79
RCC_50_T_SCR	Yes	5.79
PD_010T	yes	26.96
PD_013T	Yes	36.06
PD_014T	yes	55.9
PD_023T	Yes	44.81
PD_025T	Yes	42.56
RCC_99_T_SCR	Yes	4.5
		ENSG00000117713.13
		ENSG00000117713
		ARID1A
		ARFGEF2
		#REF!
		#REF!
cell_type
RCC_41_T_SCR	No	36.86
RCC_73_T_SCR	No	15.39
RCC_105_T_SCR	No	60.03
PD_012T	No	4.01
PD_020T	No	5.67
PD_022T	No	9.3
PD_024T	No	24.35
RCC_96_T_SCR	No	46.85
RCC_18_T_SCR	No	0.57
PD_021T	No	8.58
RCC_27_T_SCR	no	9.44
PD_026T	Inermediate	6.59
RCC_115_T_SCR	Intermediate	37.5
PD_011T	Intermediate	25.24
RCC_102_T_SCR	Intermediate	50.24
RCC_117_T_SCR	intermediate	73.95
RCC_21_T_SCR	intermediate	12.96
PD_005T	intermediate	3.64
PD_015T	intermediate	64.15
RCC_90_T_SCR	No	14.11
PD_007T	Yes	68.06
PD_018T	Yes	48.44
PD_019T	Yes	29.44
RCC_14_T_SCR	Yes	6.29
RCC_93_T_SCR	Yes	10.26
RCC_106_T_SCR	Yes	22.79
RCC_50_T_SCR	Yes	5.79
PD_010T	yes	26.96
PD_013T	Yes	36.06
PD_014T	yes	55.9
PD_023T	Yes	44.81
PD_025T	Yes	42.56
RCC_99_T_SCR	Yes	4.5
		ENSG00000117713.13
		ENSG00000117713
		ARID1A
		ARFGEF2
		#REF!
		#REF!
cell_type
RCC_41_T_SCR	No	36.86
RCC_73_T_SCR	No	15.39
RCC_105_T_SCR	No	60.03
PD_012T	No	4.01
PD_020T	No	5.67
PD_022T	No	9.3
PD_024T	No	24.35
RCC_96_T_SCR	No	46.85
RCC_18_T_SCR	No	0.57
PD_021T	No	8.58
RCC_27_T_SCR	no	9.44
PD_026T	Inermediate	6.59
RCC_115_T_SCR	Intermediate	37.5
PD_011T	Intermediate	25.24
RCC_102_T_SCR	Intermediate	50.24
RCC_117_T_SCR	intermediate	73.95
RCC_21_T_SCR	intermediate	12.96
PD_005T	intermediate	3.64
PD_015T	intermediate	64.15
RCC_90_T_SCR	No	14.11
PD_007T	Yes	68.06
PD_018T	Yes	48.44
PD_019T	Yes	29.44
RCC_14_T_SCR	Yes	6.29
RCC_93_T_SCR	Yes	10.26
RCC_106_T_SCR	Yes	22.79
RCC_50_T_SCR	Yes	5.79
PD_010T	yes	26.96
PD_013T	Yes	36.06
PD_014T	yes	55.9
PD_023T	Yes	44.81
PD_025T	Yes	42.56
RCC_99_T_SCR	Yes	4.5
		ENSG00000117713.13
		ENSG00000117713
		ARID1A
		ARFGEF2
		#REF!
		#REF!
cell_type
RCC_41_T_SCR	No	36.86
RCC_73_T_SCR	No	15.39
RCC_105_T_SCR	No	60.03
PD_012T	No	4.01
PD_020T	No	5.67
PD_022T	No	9.3
PD_024T	No	24.35
RCC_96_T_SCR	No	46.85
RCC_18_T_SCR	No	0.57
PD_021T	No	8.58
RCC_27_T_SCR	no	9.44
PD_026T	Inermediate	6.59
RCC_115_T_SCR	Intermediate	37.5
PD_011T	Intermediate	25.24
RCC_102_T_SCR	Intermediate	50.24
RCC_117_T_SCR	intermediate	73.95
RCC_21_T_SCR	intermediate	12.96
PD_005T	intermediate	3.64
PD_015T	intermediate	64.15
RCC_90_T_SCR	No	14.11
PD_007T	Yes	68.06
PD_018T	Yes	48.44
PD_019T	Yes	29.44
RCC_14_T_SCR	Yes	6.29
RCC_93_T_SCR	Yes	10.26
RCC_106_T_SCR	Yes	22.79
RCC_50_T_SCR	Yes	5.79
PD_010T	yes	26.96
PD_013T	Yes	36.06
PD_014T	yes	55.9
PD_023T	Yes	44.81
PD_025T	Yes	42.56
RCC_99_T_SCR	Yes	4.5
		ENSG00000117713.13
		ENSG00000117713
		ARID1A
		ARFGEF2
		#REF!
		#REF!
cell_type
RCC_41_T_SCR	No	36.86
RCC_73_T_SCR	No	15.39
RCC_105_T_SCR	No	60.03
PD_012T	No	4.01
PD_020T	No	5.67
PD_022T	No	9.3
PD_024T	No	24.35
RCC_96_T_SCR	No	46.85
RCC_18_T_SCR	No	0.57
PD_021T	No	8.58
RCC_27_T_SCR	no	9.44
PD_026T	Inermediate	6.59
RCC_115_T_SCR	Intermediate	37.5
PD_011T	Intermediate	25.24
RCC_102_T_SCR	Intermediate	50.24
RCC_117_T_SCR	intermediate	73.95
RCC_21_T_SCR	intermediate	12.96
PD_005T	intermediate	3.64
PD_015T	intermediate	64.15
RCC_90_T_SCR	No	14.11
PD_007T	Yes	68.06
PD_018T	Yes	48.44
PD_019T	Yes	29.44
RCC_14_T_SCR	Yes	6.29
RCC_93_T_SCR	Yes	10.26
RCC_106_T_SCR	Yes	22.79
RCC_50_T_SCR	Yes	5.79
PD_010T	yes	26.96
PD_013T	Yes	36.06
PD_014T	yes	55.9
PD_023T	Yes	44.81
PD_025T	Yes	42.56
RCC_99_T_SCR	Yes	4.5
		ENSG00000117713.13
		ENSG00000117713
		ARID1A
		ARFGEF2
		#REF!
		#REF!
cell_type
RCC_41_T_SCR	No	36.86
RCC_73_T_SCR	No	15.39
RCC_105_T_SCR	No	60.03
PD_012T	No	4.01
PD_020T	No	5.67
PD_022T	No	9.3
PD_024T	No	24.35
RCC_96_T_SCR	No	46.85
RCC_18_T_SCR	No	0.57
PD_021T	No	8.58
RCC_27_T_SCR	no	9.44
PD_026T	Inermediate	6.59
RCC_115_T_SCR	Intermediate	37.5
PD_011T	Intermediate	25.24
RCC_102_T_SCR	Intermediate	50.24
RCC_117_T_SCR	intermediate	73.95
RCC_21_T_SCR	intermediate	12.96
PD_005T	intermediate	3.64
PD_015T	intermediate	64.15
RCC_90_T_SCR	No	14.11
PD_007T	Yes	68.06
PD_018T	Yes	48.44
PD_019T	Yes	29.44
RCC_14_T_SCR	Yes	6.29
RCC_93_T_SCR	Yes	10.26
RCC_106_T_SCR	Yes	22.79
RCC_50_T_SCR	Yes	5.79
PD_010T	yes	26.96
PD_013T	Yes	36.06
PD_014T	yes	55.9
PD_023T	Yes	44.81
PD_025T	Yes	42.56
RCC_99_T_SCR	Yes	4.5
		ENSG00000117713.13
		ENSG00000117713
		ARID1A
		ARFGEF2
		#REF!
		#REF!
cell_type
RCC_41_T_SCR	No	36.86
RCC_73_T_SCR	No	15.39
RCC_105_T_SCR	No	60.03
PD_012T	No	4.01
PD_020T	No	5.67
PD_022T	No	9.3
PD_024T	No	24.35
RCC_96_T_SCR	No	46.85
RCC_18_T_SCR	No	0.57
PD_021T	No	8.58
RCC_27_T_SCR	no	9.44
PD_026T	Inermediate	6.59
RCC_115_T_SCR	Intermediate	37.5
PD_011T	Intermediate	25.24
RCC_102_T_SCR	Intermediate	50.24
RCC_117_T_SCR	intermediate	73.95
RCC_21_T_SCR	intermediate	12.96
PD_005T	intermediate	3.64
PD_015T	intermediate	64.15
RCC_90_T_SCR	No	14.11
PD_007T	Yes	68.06
PD_018T	Yes	48.44
PD_019T	Yes	29.44
RCC_14_T_SCR	Yes	6.29
RCC_93_T_SCR	Yes	10.26
RCC_106_T_SCR	Yes	22.79
RCC_50_T_SCR	Yes	5.79
PD_010T	yes	26.96
PD_013T	Yes	36.06
PD_014T	yes	55.9
PD_023T	Yes	44.81
PD_025T	Yes	42.56
RCC_99_T_SCR	Yes	4.5
		ENSG00000117713.13
		ENSG00000117713
		ARID1A
		ARFGEF2
		#REF!
		#REF!
cell_type
RCC_41_T_SCR	No	36.86
RCC_73_T_SCR	No	15.39
RCC_105_T_SCR	No	60.03
PD_012T	No	4.01
PD_020T	No	5.67
PD_022T	No	9.3
PD_024T	No	24.35
RCC_96_T_SCR	No	46.85
RCC_18_T_SCR	No	0.57
PD_021T	No	8.58
RCC_27_T_SCR	no	9.44
PD_026T	Inermediate	6.59
RCC_115_T_SCR	Intermediate	37.5
PD_011T	Intermediate	25.24
RCC_102_T_SCR	Intermediate	50.24
RCC_117_T_SCR	intermediate	73.95
RCC_21_T_SCR	intermediate	12.96
PD_005T	intermediate	3.64
PD_015T	intermediate	64.15
RCC_90_T_SCR	No	14.11
PD_007T	Yes	68.06
PD_018T	Yes	48.44
PD_019T	Yes	29.44
RCC_14_T_SCR	Yes	6.29
RCC_93_T_SCR	Yes	10.26
RCC_106_T_SCR	Yes	22.79
RCC_50_T_SCR	Yes	5.79
PD_010T	yes	26.96
PD_013T	Yes	36.06
PD_014T	yes	55.9
PD_023T	Yes	44.81
PD_025T	Yes	42.56
RCC_99_T_SCR	Yes	4.5
		ENSG00000117713.13
		ENSG00000117713
		ARID1A
		ARFGEF2
		#REF!
		#REF!
cell_type
RCC_41_T_SCR	No	36.86
RCC_73_T_SCR	No	15.39
RCC_105_T_SCR	No	60.03
PD_012T	No	4.01
PD_020T	No	5.67
PD_022T	No	9.3
PD_024T	No	24.35
RCC_96_T_SCR	No	46.85
RCC_18_T_SCR	No	0.57
PD_021T	No	8.58
RCC_27_T_SCR	no	9.44
PD_026T	Inermediate	6.59
RCC_115_T_SCR	Intermediate	37.5
PD_011T	Intermediate	25.24
RCC_102_T_SCR	Intermediate	50.24
RCC_117_T_SCR	intermediate	73.95
RCC_21_T_SCR	intermediate	12.96
PD_005T	intermediate	3.64
PD_015T	intermediate	64.15
RCC_90_T_SCR	No	14.11
PD_007T	Yes	68.06
PD_018T	Yes	48.44
PD_019T	Yes	29.44
RCC_14_T_SCR	Yes	6.29
RCC_93_T_SCR	Yes	10.26
RCC_106_T_SCR	Yes	22.79
RCC_50_T_SCR	Yes	5.79
PD_010T	yes	26.96
PD_013T	Yes	36.06
PD_014T	yes	55.9
PD_023T	Yes	44.81
PD_025T	Yes	42.56
RCC_99_T_SCR	Yes	4.5
		ENSG00000117713.13
		ENSG00000117713
		ARID1A
		ARFGEF2
		#REF!
		#REF!
cell_type
RCC_41_T_SCR	No	36.86
RCC_73_T_SCR	No	15.39
RCC_105_T_SCR	No	60.03
PD_012T	No	4.01
PD_020T	No	5.67
PD_022T	No	9.3
PD_024T	No	24.35
RCC_96_T_SCR	No	46.85
RCC_18_T_SCR	No	0.57
PD_021T	No	8.58
RCC_27_T_SCR	no	9.44
PD_026T	Inermediate	6.59
RCC_115_T_SCR	Intermediate	37.5
PD_011T	Intermediate	25.24
RCC_102_T_SCR	Intermediate	50.24
RCC_117_T_SCR	intermediate	73.95
RCC_21_T_SCR	intermediate	12.96
PD_005T	intermediate	3.64
PD_015T	intermediate	64.15
RCC_90_T_SCR	No	14.11
PD_007T	Yes	68.06
PD_018T	Yes	48.44
PD_019T	Yes	29.44
RCC_14_T_SCR	Yes	6.29
RCC_93_T_SCR	Yes	10.26
RCC_106_T_SCR	Yes	22.79
RCC_50_T_SCR	Yes	5.79
PD_010T	yes	26.96
PD_013T	Yes	36.06
PD_014T	yes	55.9
PD_023T	Yes	44.81
PD_025T	Yes	42.56
RCC_99_T_SCR	Yes	4.5
		ENSG00000117713.13
		ENSG00000117713
		ARID1A
		ARFGEF2
		#REF!
		#REF!
cell_type
RCC_41_T_SCR	No	36.86
RCC_73_T_SCR	No	15.39
RCC_105_T_SCR	No	60.03
PD_012T	No	4.01
PD_020T	No	5.67
PD_022T	No	9.3
PD_024T	No	24.35
RCC_96_T_SCR	No	46.85
RCC_18_T_SCR	No	0.57
PD_021T	No	8.58
RCC_27_T_SCR	no	9.44
PD_026T	Inermediate	6.59
RCC_115_T_SCR	Intermediate	37.5
PD_011T	Intermediate	25.24
RCC_102_T_SCR	Intermediate	50.24
RCC_117_T_SCR	intermediate	73.95
RCC_21_T_SCR	intermediate	12.96
PD_005T	intermediate	3.64
PD_015T	intermediate	64.15
RCC_90_T_SCR	No	14.11
PD_007T	Yes	68.06
PD_018T	Yes	48.44
PD_019T	Yes	29.44
RCC_14_T_SCR	Yes	6.29
RCC_93_T_SCR	Yes	10.26
RCC_106_T_SCR	Yes	22.79
RCC_50_T_SCR	Yes	5.79
PD_010T	yes	26.96
PD_013T	Yes	36.06
PD_014T	yes	55.9
PD_023T	Yes	44.81
PD_025T	Yes	42.56
RCC_99_T_SCR	Yes	4.5
		ENSG00000117713.13
		ENSG00000117713
		ARID1A
		ARFGEF2
		#REF!
		#REF!
cell_type
RCC_41_T_SCR	No	36.86
RCC_73_T_SCR	No	15.39
RCC_105_T_SCR	No	60.03
PD_012T	No	4.01
PD_020T	No	5.67
PD_022T	No	9.3
PD_024T	No	24.35
RCC_96_T_SCR	No	46.85
RCC_18_T_SCR	No	0.57
PD_021T	No	8.58
RCC_27_T_SCR	no	9.44
PD_026T	Inermediate	6.59
RCC_115_T_SCR	Intermediate	37.5
PD_011T	Intermediate	25.24
RCC_102_T_SCR	Intermediate	50.24
RCC_117_T_SCR	intermediate	73.95
RCC_21_T_SCR	intermediate	12.96
PD_005T	intermediate	3.64
PD_015T	intermediate	64.15
RCC_90_T_SCR	No	14.11
PD_007T	Yes	68.06
PD_018T	Yes	48.44
PD_019T	Yes	29.44
RCC_14_T_SCR	Yes	6.29
RCC_93_T_SCR	Yes	10.26
RCC_106_T_SCR	Yes	22.79
RCC_50_T_SCR	Yes	5.79
PD_010T	yes	26.96
PD_013T	Yes	36.06
PD_014T	yes	55.9
PD_023T	Yes	44.81
PD_025T	Yes	42.56
RCC_99_T_SCR	Yes	4.5
		ENSG00000117713.13
		ENSG00000117713
		ARID1A
		ARFGEF2
		#REF!
		#REF!
cell_type
RCC_41_T_SCR	No	36.86
RCC_73_T_SCR	No	15.39
RCC_105_T_SCR	No	60.03
PD_012T	No	4.01
PD_020T	No	5.67
PD_022T	No	9.3
PD_024T	No	24.35
RCC_96_T_SCR	No	46.85
RCC_18_T_SCR	No	0.57
PD_021T	No	8.58
RCC_27_T_SCR	no	9.44
PD_026T	Inermediate	6.59
RCC_115_T_SCR	Intermediate	37.5
PD_011T	Intermediate	25.24
RCC_102_T_SCR	Intermediate	50.24
RCC_117_T_SCR	intermediate	73.95
RCC_21_T_SCR	intermediate	12.96
PD_005T	intermediate	3.64
PD_015T	intermediate	64.15
RCC_90_T_SCR	No	14.11
PD_007T	Yes	68.06
PD_018T	Yes	48.44
PD_019T	Yes	29.44
RCC_14_T_SCR	Yes	6.29
RCC_93_T_SCR	Yes	10.26
RCC_106_T_SCR	Yes	22.79
RCC_50_T_SCR	Yes	5.79
PD_010T	yes	26.96
PD_013T	Yes	36.06
PD_014T	yes	55.9
PD_023T	Yes	44.81
PD_025T	Yes	42.56
RCC_99_T_SCR	Yes	4.5
		ENSG00000117713.13
		ENSG00000117713
		ARID1A
		ARFGEF2
		#REF!
		#REF!
cell_type
RCC_41_T_SCR	No	36.86
RCC_73_T_SCR	No	15.39
RCC_105_T_SCR	No	60.03
PD_012T	No	4.01
PD_020T	No	5.67
PD_022T	No	9.3
PD_024T	No	24.35
RCC_96_T_SCR	No	46.85
RCC_18_T_SCR	No	0.57
PD_021T	No	8.58
RCC_27_T_SCR	no	9.44
PD_026T	Inermediate	6.59
RCC_115_T_SCR	Intermediate	37.5
PD_011T	Intermediate	25.24
RCC_102_T_SCR	Intermediate	50.24
RCC_117_T_SCR	intermediate	73.95
RCC_21_T_SCR	intermediate	12.96
PD_005T	intermediate	3.64
PD_015T	intermediate	64.15
RCC_90_T_SCR	No	14.11
PD_007T	Yes	68.06
PD_018T	Yes	48.44
PD_019T	Yes	29.44
RCC_14_T_SCR	Yes	6.29
RCC_93_T_SCR	Yes	10.26
RCC_106_T_SCR	Yes	22.79
RCC_50_T_SCR	Yes	5.79
PD_010T	yes	26.96
PD_013T	Yes	36.06
PD_014T	yes	55.9
PD_023T	Yes	44.81
PD_025T	Yes	42.56
RCC_99_T_SCR	Yes	4.5
		ENSG00000117713.13
		ENSG00000117713
		ARID1A
		ARFGEF2
		#REF!
		#REF!
cell_type
RCC_41_T_SCR	No	36.86
RCC_73_T_SCR	No	15.39
RCC_105_T_SCR	No	60.03
PD_012T	No	4.01
PD_020T	No	5.67
PD_022T	No	9.3
PD_024T	No	24.35
RCC_96_T_SCR	No	46.85
RCC_18_T_SCR	No	0.57
PD_021T	No	8.58
RCC_27_T_SCR	no	9.44
PD_026T	Inermediate	6.59
RCC_115_T_SCR	Intermediate	37.5
PD_011T	Intermediate	25.24
RCC_102_T_SCR	Intermediate	50.24
RCC_117_T_SCR	intermediate	73.95
RCC_21_T_SCR	intermediate	12.96
PD_005T	intermediate	3.64
PD_015T	intermediate	64.15
RCC_90_T_SCR	No	14.11
PD_007T	Yes	68.06
PD_018T	Yes	48.44
PD_019T	Yes	29.44
RCC_14_T_SCR	Yes	6.29
RCC_93_T_SCR	Yes	10.26
RCC_106_T_SCR	Yes	22.79
RCC_50_T_SCR	Yes	5.79
PD_010T	yes	26.96
PD_013T	Yes	36.06
PD_014T	yes	55.9
PD_023T	Yes	44.81
PD_025T	Yes	42.56
RCC_99_T_SCR	Yes	4.5
		ENSG00000117713.13
		ENSG00000117713
		ARID1A
		ARFGEF2
		#REF!
		#REF!
cell_type
RCC_41_T_SCR	No	36.86
RCC_73_T_SCR	No	15.39
RCC_105_T_SCR	No	60.03
PD_012T	No	4.01
PD_020T	No	5.67
PD_022T	No	9.3
PD_024T	No	24.35
RCC_96_T_SCR	No	46.85
RCC_18_T_SCR	No	0.57
PD_021T	No	8.58
RCC_27_T_SCR	no	9.44
PD_026T	Inermediate	6.59
RCC_115_T_SCR	Intermediate	37.5
PD_011T	Intermediate	25.24
RCC_102_T_SCR	Intermediate	50.24
RCC_117_T_SCR	intermediate	73.95
RCC_21_T_SCR	intermediate	12.96
PD_005T	intermediate	3.64
PD_015T	intermediate	64.15
RCC_90_T_SCR	No	14.11
PD_007T	Yes	68.06
PD_018T	Yes	48.44
PD_019T	Yes	29.44
RCC_14_T_SCR	Yes	6.29
RCC_93_T_SCR	Yes	10.26
RCC_106_T_SCR	Yes	22.79
RCC_50_T_SCR	Yes	5.79
PD_010T	yes	26.96
PD_013T	Yes	36.06
PD_014T	yes	55.9
PD_023T	Yes	44.81
PD_025T	Yes	42.56
RCC_99_T_SCR	Yes	4.5
		ENSG00000117713.13
		ENSG00000117713
		ARID1A
		ARFGEF2
		#REF!
		#REF!
cell_type
RCC_41_T_SCR	No	36.86
RCC_73_T_SCR	No	15.39
RCC_105_T_SCR	No	60.03
PD_012T	No	4.01
PD_020T	No	5.67
PD_022T	No	9.3
PD_024T	No	24.35
RCC_96_T_SCR	No	46.85
RCC_18_T_SCR	No	0.57
PD_021T	No	8.58
RCC_27_T_SCR	no	9.44
PD_026T	Inermediate	6.59
RCC_115_T_SCR	Intermediate	37.5
PD_011T	Intermediate	25.24
RCC_102_T_SCR	Intermediate	50.24
RCC_117_T_SCR	intermediate	73.95
RCC_21_T_SCR	intermediate	12.96
PD_005T	intermediate	3.64
PD_015T	intermediate	64.15
RCC_90_T_SCR	No	14.11
PD_007T	Yes	68.06
PD_018T	Yes	48.44
PD_019T	Yes	29.44
RCC_14_T_SCR	Yes	6.29
RCC_93_T_SCR	Yes	10.26
RCC_106_T_SCR	Yes	22.79
RCC_50_T_SCR	Yes	5.79
PD_010T	yes	26.96
PD_013T	Yes	36.06
PD_014T	yes	55.9
PD_023T	Yes	44.81
PD_025T	Yes	42.56
RCC_99_T_SCR	Yes	4.5
		ENSG00000117713.13
		ENSG00000117713
		ARID1A
		ARFGEF2
		#REF!
		#REF!
cell_type
RCC_41_T_SCR	No	36.86
RCC_73_T_SCR	No	15.39
RCC_105_T_SCR	No	60.03
PD_012T	No	4.01
PD_020T	No	5.67
PD_022T	No	9.3
PD_024T	No	24.35
RCC_96_T_SCR	No	46.85
RCC_18_T_SCR	No	0.57
PD_021T	No	8.58
RCC_27_T_SCR	no	9.44
PD_026T	Inermediate	6.59
RCC_115_T_SCR	Intermediate	37.5
PD_011T	Intermediate	25.24
RCC_102_T_SCR	Intermediate	50.24
RCC_117_T_SCR	intermediate	73.95
RCC_21_T_SCR	intermediate	12.96
PD_005T	intermediate	3.64
PD_015T	intermediate	64.15
RCC_90_T_SCR	No	14.11
PD_007T	Yes	68.06
PD_018T	Yes	48.44
PD_019T	Yes	29.44
RCC_14_T_SCR	Yes	6.29
RCC_93_T_SCR	Yes	10.26
RCC_106_T_SCR	Yes	22.79
RCC_50_T_SCR	Yes	5.79
PD_010T	yes	26.96
PD_013T	Yes	36.06
PD_014T	yes	55.9
PD_023T	Yes	44.81
PD_025T	Yes	42.56
RCC_99_T_SCR	Yes	4.5
		ENSG00000117713.13
		ENSG00000117713
		ARID1A
		ARFGEF2
		#REF!
		#REF!
cell_type
RCC_41_T_SCR	No	36.86
RCC_73_T_SCR	No	15.39
RCC_105_T_SCR	No	60.03
PD_012T	No	4.01
PD_020T	No	5.67
PD_022T	No	9.3
PD_024T	No	24.35
RCC_96_T_SCR	No	46.85
RCC_18_T_SCR	No	0.57
PD_021T	No	8.58
RCC_27_T_SCR	no	9.44
PD_026T	Inermediate	6.59
RCC_115_T_SCR	Intermediate	37.5
PD_011T	Intermediate	25.24
RCC_102_T_SCR	Intermediate	50.24
RCC_117_T_SCR	intermediate	73.95
RCC_21_T_SCR	intermediate	12.96
PD_005T	intermediate	3.64
PD_015T	intermediate	64.15
RCC_90_T_SCR	No	14.11
PD_007T	Yes	68.06
PD_018T	Yes	48.44
PD_019T	Yes	29.44
RCC_14_T_SCR	Yes	6.29
RCC_93_T_SCR	Yes	10.26
RCC_106_T_SCR	Yes	22.79
RCC_50_T_SCR	Yes	5.79
PD_010T	yes	26.96
PD_013T	Yes	36.06
PD_014T	yes	55.9
PD_023T	Yes	44.81
PD_025T	Yes	42.56
RCC_99_T_SCR	Yes	4.5
		ENSG00000117713.13
		ENSG00000117713
		ARID1A
		ARFGEF2
		#REF!
		#REF!
cell_type
RCC_41_T_SCR	No	36.86
RCC_73_T_SCR	No	15.39
RCC_105_T_SCR	No	60.03
PD_012T	No	4.01
PD_020T	No	5.67
PD_022T	No	9.3
PD_024T	No	24.35
RCC_96_T_SCR	No	46.85
RCC_18_T_SCR	No	0.57
PD_021T	No	8.58
RCC_27_T_SCR	no	9.44
PD_026T	Inermediate	6.59
RCC_115_T_SCR	Intermediate	37.5
PD_011T	Intermediate	25.24
RCC_102_T_SCR	Intermediate	50.24
RCC_117_T_SCR	intermediate	73.95
RCC_21_T_SCR	intermediate	12.96
PD_005T	intermediate	3.64
PD_015T	intermediate	64.15
RCC_90_T_SCR	No	14.11
PD_007T	Yes	68.06
PD_018T	Yes	48.44
PD_019T	Yes	29.44
RCC_14_T_SCR	Yes	6.29
RCC_93_T_SCR	Yes	10.26
RCC_106_T_SCR	Yes	22.79
RCC_50_T_SCR	Yes	5.79
PD_010T	yes	26.96
PD_013T	Yes	36.06
PD_014T	yes	55.9
PD_023T	Yes	44.81
PD_025T	Yes	42.56
RCC_99_T_SCR	Yes	4.5
		ENSG00000117713.13
		ENSG00000117713
		ARID1A
		ARFGEF2
		#REF!
		#REF!
cell_type
RCC_41_T_SCR	No	36.86
RCC_73_T_SCR	No	15.39
RCC_105_T_SCR	No	60.03
PD_012T	No	4.01
PD_020T	No	5.67
PD_022T	No	9.3
PD_024T	No	24.35
RCC_96_T_SCR	No	46.85
RCC_18_T_SCR	No	0.57
PD_021T	No	8.58
RCC_27_T_SCR	no	9.44
PD_026T	Inermediate	6.59
RCC_115_T_SCR	Intermediate	37.5
PD_011T	Intermediate	25.24
RCC_102_T_SCR	Intermediate	50.24
RCC_117_T_SCR	intermediate	73.95
RCC_21_T_SCR	intermediate	12.96
PD_005T	intermediate	3.64
PD_015T	intermediate	64.15
RCC_90_T_SCR	No	14.11
PD_007T	Yes	68.06
PD_018T	Yes	48.44
PD_019T	Yes	29.44
RCC_14_T_SCR	Yes	6.29
RCC_93_T_SCR	Yes	10.26
RCC_106_T_SCR	Yes	22.79
RCC_50_T_SCR	Yes	5.79
PD_010T	yes	26.96
PD_013T	Yes	36.06
PD_014T	yes	55.9
PD_023T	Yes	44.81
PD_025T	Yes	42.56
RCC_99_T_SCR	Yes	4.5
		ENSG00000117713.13
		ENSG00000117713
		ARID1A
		ARFGEF2
		#REF!
		#REF!
cell_type
RCC_41_T_SCR	No	36.86
RCC_73_T_SCR	No	15.39
RCC_105_T_SCR	No	60.03
PD_012T	No	4.01
PD_020T	No	5.67
PD_022T	No	9.3
PD_024T	No	24.35
RCC_96_T_SCR	No	46.85
RCC_18_T_SCR	No	0.57
PD_021T	No	8.58
RCC_27_T_SCR	no	9.44
PD_026T	Inermediate	6.59
RCC_115_T_SCR	Intermediate	37.5
PD_011T	Intermediate	25.24
RCC_102_T_SCR	Intermediate	50.24
RCC_117_T_SCR	intermediate	73.95
RCC_21_T_SCR	intermediate	12.96
PD_005T	intermediate	3.64
PD_015T	intermediate	64.15
RCC_90_T_SCR	No	14.11
PD_007T	Yes	68.06
PD_018T	Yes	48.44
PD_019T	Yes	29.44
RCC_14_T_SCR	Yes	6.29
RCC_93_T_SCR	Yes	10.26
RCC_106_T_SCR	Yes	22.79
RCC_50_T_SCR	Yes	5.79
PD_010T	yes	26.96
PD_013T	Yes	36.06
PD_014T	yes	55.9
PD_023T	Yes	44.81
PD_025T	Yes	42.56
RCC_99_T_SCR	Yes	4.5
		ENSG00000117713.13
		ENSG00000117713
		ARID1A
		ARFGEF2
		#REF!
		#REF!
cell_type
RCC_41_T_SCR	No	36.86
RCC_73_T_SCR	No	15.39
RCC_105_T_SCR	No	60.03
PD_012T	No	4.01
PD_020T	No	5.67
PD_022T	No	9.3
PD_024T	No	24.35
RCC_96_T_SCR	No	46.85
RCC_18_T_SCR	No	0.57
PD_021T	No	8.58
RCC_27_T_SCR	no	9.44
PD_026T	Inermediate	6.59
RCC_115_T_SCR	Intermediate	37.5
PD_011T	Intermediate	25.24
RCC_102_T_SCR	Intermediate	50.24
RCC_117_T_SCR	intermediate	73.95
RCC_21_T_SCR	intermediate	12.96
PD_005T	intermediate	3.64
PD_015T	intermediate	64.15
RCC_90_T_SCR	No	14.11
PD_007T	Yes	68.06
PD_018T	Yes	48.44
PD_019T	Yes	29.44
RCC_14_T_SCR	Yes	6.29
RCC_93_T_SCR	Yes	10.26
RCC_106_T_SCR	Yes	22.79
RCC_50_T_SCR	Yes	5.79
PD_010T	yes	26.96
PD_013T	Yes	36.06
PD_014T	yes	55.9
PD_023T	Yes	44.81
PD_025T	Yes	42.56
RCC_99_T_SCR	Yes	4.5
		ENSG00000117713.13
		ENSG00000117713
		ARID1A
		ARFGEF2
		#REF!
		#REF!
cell_type
RCC_41_T_SCR	No	36.86
RCC_73_T_SCR	No	15.39
RCC_105_T_SCR	No	60.03
PD_012T	No	4.01
PD_020T	No	5.67
PD_022T	No	9.3
PD_024T	No	24.35
RCC_96_T_SCR	No	46.85
RCC_18_T_SCR	No	0.57
PD_021T	No	8.58
RCC_27_T_SCR	no	9.44
PD_026T	Inermediate	6.59
RCC_115_T_SCR	Intermediate	37.5
PD_011T	Intermediate	25.24
RCC_102_T_SCR	Intermediate	50.24
RCC_117_T_SCR	intermediate	73.95
RCC_21_T_SCR	intermediate	12.96
PD_005T	intermediate	3.64
PD_015T	intermediate	64.15
RCC_90_T_SCR	No	14.11
PD_007T	Yes	68.06
PD_018T	Yes	48.44
PD_019T	Yes	29.44
RCC_14_T_SCR	Yes	6.29
RCC_93_T_SCR	Yes	10.26
RCC_106_T_SCR	Yes	22.79
RCC_50_T_SCR	Yes	5.79
PD_010T	yes	26.96
PD_013T	Yes	36.06
PD_014T	yes	55.9
PD_023T	Yes	44.81
PD_025T	Yes	42.56
RCC_99_T_SCR	Yes	4.5
		ENSG00000117713.13
		ENSG00000117713
		ARID1A
		ARFGEF2
		#REF!
		#REF!
cell_type
RCC_41_T_SCR	No	36.86
RCC_73_T_SCR	No	15.39
RCC_105_T_SCR	No	60.03
PD_012T	No	4.01
PD_020T	No	5.67
PD_022T	No	9.3
PD_024T	No	24.35
RCC_96_T_SCR	No	46.85
RCC_18_T_SCR	No	0.57
PD_021T	No	8.58
RCC_27_T_SCR	no	9.44
PD_026T	Inermediate	6.59
RCC_115_T_SCR	Intermediate	37.5
PD_011T	Intermediate	25.24
RCC_102_T_SCR	Intermediate	50.24
RCC_117_T_SCR	intermediate	73.95
RCC_21_T_SCR	intermediate	12.96
PD_005T	intermediate	3.64
PD_015T	intermediate	64.15
RCC_90_T_SCR	No	14.11
PD_007T	Yes	68.06
PD_018T	Yes	48.44
PD_019T	Yes	29.44
RCC_14_T_SCR	Yes	6.29
RCC_93_T_SCR	Yes	10.26
RCC_106_T_SCR	Yes	22.79
RCC_50_T_SCR	Yes	5.79
PD_010T	yes	26.96
PD_013T	Yes	36.06
PD_014T	yes	55.9
PD_023T	Yes	44.81
PD_025T	Yes	42.56
RCC_99_T_SCR	Yes	4.5
		ENSG00000117713.13
		ENSG00000117713
		ARID1A
		ARFGEF2
		#REF!
		#REF!
cell_type
RCC_41_T_SCR	No	36.86
RCC_73_T_SCR	No	15.39
RCC_105_T_SCR	No	60.03
PD_012T	No	4.01
PD_020T	No	5.67
PD_022T	No	9.3
PD_024T	No	24.35
RCC_96_T_SCR	No	46.85
RCC_18_T_SCR	No	0.57
PD_021T	No	8.58
RCC_27_T_SCR	no	9.44
PD_026T	Inermediate	6.59
RCC_115_T_SCR	Intermediate	37.5
PD_011T	Intermediate	25.24
RCC_102_T_SCR	Intermediate	50.24
RCC_117_T_SCR	intermediate	73.95
RCC_21_T_SCR	intermediate	12.96
PD_005T	intermediate	3.64
PD_015T	intermediate	64.15
RCC_90_T_SCR	No	14.11
PD_007T	Yes	68.06
PD_018T	Yes	48.44
PD_019T	Yes	29.44
RCC_14_T_SCR	Yes	6.29
RCC_93_T_SCR	Yes	10.26
RCC_106_T_SCR	Yes	22.79
RCC_50_T_SCR	Yes	5.79
PD_010T	yes	26.96
PD_013T	Yes	36.06
PD_014T	yes	55.9
PD_023T	Yes	44.81
PD_025T	Yes	42.56
RCC_99_T_SCR	Yes	4.5
		ENSG00000117713.13
		ENSG00000117713
		ARID1A
		ARFGEF2
		#REF!
		#REF!
cell_type
RCC_41_T_SCR	No	36.86
RCC_73_T_SCR	No	15.39
RCC_105_T_SCR	No	60.03
PD_012T	No	4.01
PD_020T	No	5.67
PD_022T	No	9.3
PD_024T	No	24.35
RCC_96_T_SCR	No	46.85
RCC_18_T_SCR	No	0.57
PD_021T	No	8.58
RCC_27_T_SCR	no	9.44
PD_026T	Inermediate	6.59
RCC_115_T_SCR	Intermediate	37.5
PD_011T	Intermediate	25.24
RCC_102_T_SCR	Intermediate	50.24
RCC_117_T_SCR	intermediate	73.95
RCC_21_T_SCR	intermediate	12.96
PD_005T	intermediate	3.64
PD_015T	intermediate	64.15
RCC_90_T_SCR	No	14.11
PD_007T	Yes	68.06
PD_018T	Yes	48.44
PD_019T	Yes	29.44
RCC_14_T_SCR	Yes	6.29
RCC_93_T_SCR	Yes	10.26
RCC_106_T_SCR	Yes	22.79
RCC_50_T_SCR	Yes	5.79
PD_010T	yes	26.96
PD_013T	Yes	36.06
PD_014T	yes	55.9
PD_023T	Yes	44.81
PD_025T	Yes	42.56
RCC_99_T_SCR	Yes	4.5
		ENSG00000117713.13
		ENSG00000117713
		ARID1A
		ARFGEF2
		#REF!
		#REF!
cell_type
RCC_41_T_SCR	No	36.86
RCC_73_T_SCR	No	15.39
RCC_105_T_SCR	No	60.03
PD_012T	No	4.01
PD_020T	No	5.67
PD_022T	No	9.3
PD_024T	No	24.35
RCC_96_T_SCR	No	46.85
RCC_18_T_SCR	No	0.57
PD_021T	No	8.58
RCC_27_T_SCR	no	9.44
PD_026T	Inermediate	6.59
RCC_115_T_SCR	Intermediate	37.5
PD_011T	Intermediate	25.24
RCC_102_T_SCR	Intermediate	50.24
RCC_117_T_SCR	intermediate	73.95
RCC_21_T_SCR	intermediate	12.96
PD_005T	intermediate	3.64
PD_015T	intermediate	64.15
RCC_90_T_SCR	No	14.11
PD_007T	Yes	68.06
PD_018T	Yes	48.44
PD_019T	Yes	29.44
RCC_14_T_SCR	Yes	6.29
RCC_93_T_SCR	Yes	10.26
RCC_106_T_SCR	Yes	22.79
RCC_50_T_SCR	Yes	5.79
PD_010T	yes	26.96
PD_013T	Yes	36.06
PD_014T	yes	55.9
PD_023T	Yes	44.81
PD_025T	Yes	42.56
RCC_99_T_SCR	Yes	4.5
		ENSG00000117713.13
		ENSG00000117713
		ARID1A
		ARFGEF2
		#REF!
		#REF!
cell_type
RCC_41_T_SCR	No	36.86
RCC_73_T_SCR	No	15.39
RCC_105_T_SCR	No	60.03
PD_012T	No	4.01
PD_020T	No	5.67
PD_022T	No	9.3
PD_024T	No	24.35
RCC_96_T_SCR	No	46.85
RCC_18_T_SCR	No	0.57
PD_021T	No	8.58
RCC_27_T_SCR	no	9.44
PD_026T	Inermediate	6.59
RCC_115_T_SCR	Intermediate	37.5
PD_011T	Intermediate	25.24
RCC_102_T_SCR	Intermediate	50.24
RCC_117_T_SCR	intermediate	73.95
RCC_21_T_SCR	intermediate	12.96
PD_005T	intermediate	3.64
PD_015T	intermediate	64.15
RCC_90_T_SCR	No	14.11
PD_007T	Yes	68.06
PD_018T	Yes	48.44
PD_019T	Yes	29.44
RCC_14_T_SCR	Yes	6.29
RCC_93_T_SCR	Yes	10.26
RCC_106_T_SCR	Yes	22.79
RCC_50_T_SCR	Yes	5.79
PD_010T	yes	26.96
PD_013T	Yes	36.06
PD_014T	yes	55.9
PD_023T	Yes	44.81
PD_025T	Yes	42.56
RCC_99_T_SCR	Yes	4.5
		ENSG00000117713.13
		ENSG00000117713
		ARID1A
		ARFGEF2
		#REF!
		#REF!
cell_type
RCC_41_T_SCR	No	36.86
RCC_73_T_SCR	No	15.39
RCC_105_T_SCR	No	60.03
PD_012T	No	4.01
PD_020T	No	5.67
PD_022T	No	9.3
PD_024T	No	24.35
RCC_96_T_SCR	No	46.85
RCC_18_T_SCR	No	0.57
PD_021T	No	8.58
RCC_27_T_SCR	no	9.44
PD_026T	Inermediate	6.59
RCC_115_T_SCR	Intermediate	37.5
PD_011T	Intermediate	25.24
RCC_102_T_SCR	Intermediate	50.24
RCC_117_T_SCR	intermediate	73.95
RCC_21_T_SCR	intermediate	12.96
PD_005T	intermediate	3.64
PD_015T	intermediate	64.15
RCC_90_T_SCR	No	14.11
PD_007T	Yes	68.06
PD_018T	Yes	48.44
PD_019T	Yes	29.44
RCC_14_T_SCR	Yes	6.29
RCC_93_T_SCR	Yes	10.26
RCC_106_T_SCR	Yes	22.79
RCC_50_T_SCR	Yes	5.79
PD_010T	yes	26.96
PD_013T	Yes	36.06
PD_014T	yes	55.9
PD_023T	Yes	44.81
PD_025T	Yes	42.56
RCC_99_T_SCR	Yes	4.5
		ENSG00000117713.13
		ENSG00000117713
		ARID1A
		ARFGEF2
		#REF!
		#REF!
cell_type
RCC_41_T_SCR	No	36.86
RCC_73_T_SCR	No	15.39
RCC_105_T_SCR	No	60.03
PD_012T	No	4.01
PD_020T	No	5.67
PD_022T	No	9.3
PD_024T	No	24.35
RCC_96_T_SCR	No	46.85
RCC_18_T_SCR	No	0.57
PD_021T	No	8.58
RCC_27_T_SCR	no	9.44
PD_026T	Inermediate	6.59
RCC_115_T_SCR	Intermediate	37.5
PD_011T	Intermediate	25.24
RCC_102_T_SCR	Intermediate	50.24
RCC_117_T_SCR	intermediate	73.95
RCC_21_T_SCR	intermediate	12.96
PD_005T	intermediate	3.64
PD_015T	intermediate	64.15
RCC_90_T_SCR	No	14.11
PD_007T	Yes	68.06
PD_018T	Yes	48.44
PD_019T	Yes	29.44
RCC_14_T_SCR	Yes	6.29
RCC_93_T_SCR	Yes	10.26
RCC_106_T_SCR	Yes	22.79
RCC_50_T_SCR	Yes	5.79
PD_010T	yes	26.96
PD_013T	Yes	36.06
PD_014T	yes	55.9
PD_023T	Yes	44.81
PD_025T	Yes	42.56
RCC_99_T_SCR	Yes	4.5
		ENSG00000117713.13
		ENSG00000117713
		ARID1A
		ARFGEF2
		#REF!
		#REF!
cell_type
RCC_41_T_SCR	No	36.86
RCC_73_T_SCR	No	15.39
RCC_105_T_SCR	No	60.03
PD_012T	No	4.01
PD_020T	No	5.67
PD_022T	No	9.3
PD_024T	No	24.35
RCC_96_T_SCR	No	46.85
RCC_18_T_SCR	No	0.57
PD_021T	No	8.58
RCC_27_T_SCR	no	9.44
PD_026T	Inermediate	6.59
RCC_115_T_SCR	Intermediate	37.5
PD_011T	Intermediate	25.24
RCC_102_T_SCR	Intermediate	50.24
RCC_117_T_SCR	intermediate	73.95
RCC_21_T_SCR	intermediate	12.96
PD_005T	intermediate	3.64
PD_015T	intermediate	64.15
RCC_90_T_SCR	No	14.11
PD_007T	Yes	68.06
PD_018T	Yes	48.44
PD_019T	Yes	29.44
RCC_14_T_SCR	Yes	6.29
RCC_93_T_SCR	Yes	10.26
RCC_106_T_SCR	Yes	22.79
RCC_50_T_SCR	Yes	5.79
PD_010T	yes	26.96
PD_013T	Yes	36.06
PD_014T	yes	55.9
PD_023T	Yes	44.81
PD_025T	Yes	42.56
RCC_99_T_SCR	Yes	4.5
		ENSG00000117713.13
		ENSG00000117713
		ARID1A
		ARFGEF2
		#REF!
		#REF!
cell_type
RCC_41_T_SCR	No	36.86
RCC_73_T_SCR	No	15.39
RCC_105_T_SCR	No	60.03
PD_012T	No	4.01
PD_020T	No	5.67
PD_022T	No	9.3
PD_024T	No	24.35
RCC_96_T_SCR	No	46.85
RCC_18_T_SCR	No	0.57
PD_021T	No	8.58
RCC_27_T_SCR	no	9.44
PD_026T	Inermediate	6.59
RCC_115_T_SCR	Intermediate	37.5
PD_011T	Intermediate	25.24
RCC_102_T_SCR	Intermediate	50.24
RCC_117_T_SCR	intermediate	73.95
RCC_21_T_SCR	intermediate	12.96
PD_005T	intermediate	3.64
PD_015T	intermediate	64.15
RCC_90_T_SCR	No	14.11
PD_007T	Yes	68.06
PD_018T	Yes	48.44
PD_019T	Yes	29.44
RCC_14_T_SCR	Yes	6.29
RCC_93_T_SCR	Yes	10.26
RCC_106_T_SCR	Yes	22.79
RCC_50_T_SCR	Yes	5.79
PD_010T	yes	26.96
PD_013T	Yes	36.06
PD_014T	yes	55.9
PD_023T	Yes	44.81
PD_025T	Yes	42.56
RCC_99_T_SCR	Yes	4.5
		ENSG00000117713.13
		ENSG00000117713
		ARID1A
		ARFGEF2
		#REF!
		#REF!
cell_type
RCC_41_T_SCR	No	36.86
RCC_73_T_SCR	No	15.39
RCC_105_T_SCR	No	60.03
PD_012T	No	4.01
PD_020T	No	5.67
PD_022T	No	9.3
PD_024T	No	24.35
RCC_96_T_SCR	No	46.85
RCC_18_T_SCR	No	0.57
PD_021T	No	8.58
RCC_27_T_SCR	no	9.44
PD_026T	Inermediate	6.59
RCC_115_T_SCR	Intermediate	37.5
PD_011T	Intermediate	25.24
RCC_102_T_SCR	Intermediate	50.24
RCC_117_T_SCR	intermediate	73.95
RCC_21_T_SCR	intermediate	12.96
PD_005T	intermediate	3.64
PD_015T	intermediate	64.15
RCC_90_T_SCR	No	14.11
PD_007T	Yes	68.06
PD_018T	Yes	48.44
PD_019T	Yes	29.44
RCC_14_T_SCR	Yes	6.29
RCC_93_T_SCR	Yes	10.26
RCC_106_T_SCR	Yes	22.79
RCC_50_T_SCR	Yes	5.79
PD_010T	yes	26.96
PD_013T	Yes	36.06
PD_014T	yes	55.9
PD_023T	Yes	44.81
PD_025T	Yes	42.56
RCC_99_T_SCR	Yes	4.5
		ENSG00000117713.13
		ENSG00000117713
		ARID1A
		ARFGEF2
		#REF!
		#REF!
cell_type
RCC_41_T_SCR	No	36.86
RCC_73_T_SCR	No	15.39
RCC_105_T_SCR	No	60.03
PD_012T	No	4.01
PD_020T	No	5.67
PD_022T	No	9.3
PD_024T	No	24.35
RCC_96_T_SCR	No	46.85
RCC_18_T_SCR	No	0.57
PD_021T	No	8.58
RCC_27_T_SCR	no	9.44
PD_026T	Inermediate	6.59
RCC_115_T_SCR	Intermediate	37.5
PD_011T	Intermediate	25.24
RCC_102_T_SCR	Intermediate	50.24
RCC_117_T_SCR	intermediate	73.95
RCC_21_T_SCR	intermediate	12.96
PD_005T	intermediate	3.64
PD_015T	intermediate	64.15
RCC_90_T_SCR	No	14.11
PD_007T	Yes	68.06
PD_018T	Yes	48.44
PD_019T	Yes	29.44
RCC_14_T_SCR	Yes	6.29
RCC_93_T_SCR	Yes	10.26
RCC_106_T_SCR	Yes	22.79
RCC_50_T_SCR	Yes	5.79
PD_010T	yes	26.96
PD_013T	Yes	36.06
PD_014T	yes	55.9
PD_023T	Yes	44.81
PD_025T	Yes	42.56
RCC_99_T_SCR	Yes	4.5
		ENSG00000117713.13
		ENSG00000117713
		ARID1A
		ARFGEF2
		#REF!
		#REF!
cell_type
RCC_41_T_SCR	No	36.86
RCC_73_T_SCR	No	15.39
RCC_105_T_SCR	No	60.03
PD_012T	No	4.01
PD_020T	No	5.67
PD_022T	No	9.3
PD_024T	No	24.35
RCC_96_T_SCR	No	46.85
RCC_18_T_SCR	No	0.57
PD_021T	No	8.58
RCC_27_T_SCR	no	9.44
PD_026T	Inermediate	6.59
RCC_115_T_SCR	Intermediate	37.5
PD_011T	Intermediate	25.24
RCC_102_T_SCR	Intermediate	50.24
RCC_117_T_SCR	intermediate	73.95
RCC_21_T_SCR	intermediate	12.96
PD_005T	intermediate	3.64
PD_015T	intermediate	64.15
RCC_90_T_SCR	No	14.11
PD_007T	Yes	68.06
PD_018T	Yes	48.44
PD_019T	Yes	29.44
RCC_14_T_SCR	Yes	6.29
RCC_93_T_SCR	Yes	10.26
RCC_106_T_SCR	Yes	22.79
RCC_50_T_SCR	Yes	5.79
PD_010T	yes	26.96
PD_013T	Yes	36.06
PD_014T	yes	55.9
PD_023T	Yes	44.81
PD_025T	Yes	42.56
RCC_99_T_SCR	Yes	4.5
		ENSG00000117713.13
		ENSG00000117713
		ARID1A
		ARFGEF2
		#REF!
		#REF!
cell_type
RCC_41_T_SCR	No	36.86
RCC_73_T_SCR	No	15.39
RCC_105_T_SCR	No	60.03
PD_012T	No	4.01
PD_020T	No	5.67
PD_022T	No	9.3
PD_024T	No	24.35
RCC_96_T_SCR	No	46.85
RCC_18_T_SCR	No	0.57
PD_021T	No	8.58
RCC_27_T_SCR	no	9.44
PD_026T	Inermediate	6.59
RCC_115_T_SCR	Intermediate	37.5
PD_011T	Intermediate	25.24
RCC_102_T_SCR	Intermediate	50.24
RCC_117_T_SCR	intermediate	73.95
RCC_21_T_SCR	intermediate	12.96
PD_005T	intermediate	3.64
PD_015T	intermediate	64.15
RCC_90_T_SCR	No	14.11
PD_007T	Yes	68.06
PD_018T	Yes	48.44
PD_019T	Yes	29.44
RCC_14_T_SCR	Yes	6.29
RCC_93_T_SCR	Yes	10.26
RCC_106_T_SCR	Yes	22.79
RCC_50_T_SCR	Yes	5.79
PD_010T	yes	26.96
PD_013T	Yes	36.06
PD_014T	yes	55.9
PD_023T	Yes	44.81
PD_025T	Yes	42.56
RCC_99_T_SCR	Yes	4.5
		ENSG00000117713.13
		ENSG00000117713
		ARID1A
		ARFGEF2
		#REF!
		#REF!
cell_type
RCC_41_T_SCR	No	36.86
RCC_73_T_SCR	No	15.39
RCC_105_T_SCR	No	60.03
PD_012T	No	4.01
PD_020T	No	5.67
PD_022T	No	9.3
PD_024T	No	24.35
RCC_96_T_SCR	No	46.85
RCC_18_T_SCR	No	0.57
PD_021T	No	8.58
RCC_27_T_SCR	no	9.44
PD_026T	Inermediate	6.59
RCC_115_T_SCR	Intermediate	37.5
PD_011T	Intermediate	25.24
RCC_102_T_SCR	Intermediate	50.24
RCC_117_T_SCR	intermediate	73.95
RCC_21_T_SCR	intermediate	12.96
PD_005T	intermediate	3.64
PD_015T	intermediate	64.15
RCC_90_T_SCR	No	14.11
PD_007T	Yes	68.06
PD_018T	Yes	48.44
PD_019T	Yes	29.44
RCC_14_T_SCR	Yes	6.29
RCC_93_T_SCR	Yes	10.26
RCC_106_T_SCR	Yes	22.79
RCC_50_T_SCR	Yes	5.79
PD_010T	yes	26.96
PD_013T	Yes	36.06
PD_014T	yes	55.9
PD_023T	Yes	44.81
PD_025T	Yes	42.56
RCC_99_T_SCR	Yes	4.5
		ENSG00000117713.13
		ENSG00000117713
		ARID1A
		ARFGEF2
		#REF!
		#REF!
cell_type
RCC_41_T_SCR	No	36.86
RCC_73_T_SCR	No	15.39
RCC_105_T_SCR	No	60.03
PD_012T	No	4.01
PD_020T	No	5.67
PD_022T	No	9.3
PD_024T	No	24.35
RCC_96_T_SCR	No	46.85
RCC_18_T_SCR	No	0.57
PD_021T	No	8.58
RCC_27_T_SCR	no	9.44
PD_026T	Inermediate	6.59
RCC_115_T_SCR	Intermediate	37.5
PD_011T	Intermediate	25.24
RCC_102_T_SCR	Intermediate	50.24
RCC_117_T_SCR	intermediate	73.95
RCC_21_T_SCR	intermediate	12.96
PD_005T	intermediate	3.64
PD_015T	intermediate	64.15
RCC_90_T_SCR	No	14.11
PD_007T	Yes	68.06
PD_018T	Yes	48.44
PD_019T	Yes	29.44
RCC_14_T_SCR	Yes	6.29
RCC_93_T_SCR	Yes	10.26
RCC_106_T_SCR	Yes	22.79
RCC_50_T_SCR	Yes	5.79
PD_010T	yes	26.96
PD_013T	Yes	36.06
PD_014T	yes	55.9
PD_023T	Yes	44.81
PD_025T	Yes	42.56
RCC_99_T_SCR	Yes	4.5
		ENSG00000117713.13
		ENSG00000117713
		ARID1A
		ARFGEF2
		#REF!
		#REF!
cell_type
RCC_41_T_SCR	No	36.86
RCC_73_T_SCR	No	15.39
RCC_105_T_SCR	No	60.03
PD_012T	No	4.01
PD_020T	No	5.67
PD_022T	No	9.3
PD_024T	No	24.35
RCC_96_T_SCR	No	46.85
RCC_18_T_SCR	No	0.57
PD_021T	No	8.58
RCC_27_T_SCR	no	9.44
PD_026T	Inermediate	6.59
RCC_115_T_SCR	Intermediate	37.5
PD_011T	Intermediate	25.24
RCC_102_T_SCR	Intermediate	50.24
RCC_117_T_SCR	intermediate	73.95
RCC_21_T_SCR	intermediate	12.96
PD_005T	intermediate	3.64
PD_015T	intermediate	64.15
RCC_90_T_SCR	No	14.11
PD_007T	Yes	68.06
PD_018T	Yes	48.44
PD_019T	Yes	29.44
RCC_14_T_SCR	Yes	6.29
RCC_93_T_SCR	Yes	10.26
RCC_106_T_SCR	Yes	22.79
RCC_50_T_SCR	Yes	5.79
PD_010T	yes	26.96
PD_013T	Yes	36.06
PD_014T	yes	55.9
PD_023T	Yes	44.81
PD_025T	Yes	42.56
RCC_99_T_SCR	Yes	4.5
		ENSG00000117713.13
		ENSG00000117713
		ARID1A
		ARFGEF2
		#REF!
		#REF!
cell_type
RCC_41_T_SCR	No	36.86
RCC_73_T_SCR	No	15.39
RCC_105_T_SCR	No	60.03
PD_012T	No	4.01
PD_020T	No	5.67
PD_022T	No	9.3
PD_024T	No	24.35
RCC_96_T_SCR	No	46.85
RCC_18_T_SCR	No	0.57
PD_021T	No	8.58
RCC_27_T_SCR	no	9.44
PD_026T	Inermediate	6.59
RCC_115_T_SCR	Intermediate	37.5
PD_011T	Intermediate	25.24
RCC_102_T_SCR	Intermediate	50.24
RCC_117_T_SCR	intermediate	73.95
RCC_21_T_SCR	intermediate	12.96
PD_005T	intermediate	3.64
PD_015T	intermediate	64.15
RCC_90_T_SCR	No	14.11
PD_007T	Yes	68.06
PD_018T	Yes	48.44
PD_019T	Yes	29.44
RCC_14_T_SCR	Yes	6.29
RCC_93_T_SCR	Yes	10.26
RCC_106_T_SCR	Yes	22.79
RCC_50_T_SCR	Yes	5.79
PD_010T	yes	26.96
PD_013T	Yes	36.06
PD_014T	yes	55.9
PD_023T	Yes	44.81
PD_025T	Yes	42.56
RCC_99_T_SCR	Yes	4.5
		ENSG00000117713.13
		ENSG00000117713
		ARID1A
		ARFGEF2
		#REF!
		#REF!
cell_type
RCC_41_T_SCR	No	36.86
RCC_73_T_SCR	No	15.39
RCC_105_T_SCR	No	60.03
PD_012T	No	4.01
PD_020T	No	5.67
PD_022T	No	9.3
PD_024T	No	24.35
RCC_96_T_SCR	No	46.85
RCC_18_T_SCR	No	0.57
PD_021T	No	8.58
RCC_27_T_SCR	no	9.44
PD_026T	Inermediate	6.59
RCC_115_T_SCR	Intermediate	37.5
PD_011T	Intermediate	25.24
RCC_102_T_SCR	Intermediate	50.24
RCC_117_T_SCR	intermediate	73.95
RCC_21_T_SCR	intermediate	12.96
PD_005T	intermediate	3.64
PD_015T	intermediate	64.15
RCC_90_T_SCR	No	14.11
PD_007T	Yes	68.06
PD_018T	Yes	48.44
PD_019T	Yes	29.44
RCC_14_T_SCR	Yes	6.29
RCC_93_T_SCR	Yes	10.26
RCC_106_T_SCR	Yes	22.79
RCC_50_T_SCR	Yes	5.79
PD_010T	yes	26.96
PD_013T	Yes	36.06
PD_014T	yes	55.9
PD_023T	Yes	44.81
PD_025T	Yes	42.56
RCC_99_T_SCR	Yes	4.5
		ENSG00000117713.13
		ENSG00000117713
		ARID1A
		ARFGEF2
		#REF!
		#REF!
cell_type
RCC_41_T_SCR	No	36.86
RCC_73_T_SCR	No	15.39
RCC_105_T_SCR	No	60.03
PD_012T	No	4.01
PD_020T	No	5.67
PD_022T	No	9.3
PD_024T	No	24.35
RCC_96_T_SCR	No	46.85
RCC_18_T_SCR	No	0.57
PD_021T	No	8.58
RCC_27_T_SCR	no	9.44
PD_026T	Inermediate	6.59
RCC_115_T_SCR	Intermediate	37.5
PD_011T	Intermediate	25.24
RCC_102_T_SCR	Intermediate	50.24
RCC_117_T_SCR	intermediate	73.95
RCC_21_T_SCR	intermediate	12.96
PD_005T	intermediate	3.64
PD_015T	intermediate	64.15
RCC_90_T_SCR	No	14.11
PD_007T	Yes	68.06
PD_018T	Yes	48.44
PD_019T	Yes	29.44
RCC_14_T_SCR	Yes	6.29
RCC_93_T_SCR	Yes	10.26
RCC_106_T_SCR	Yes	22.79
RCC_50_T_SCR	Yes	5.79
PD_010T	yes	26.96
PD_013T	Yes	36.06
PD_014T	yes	55.9
PD_023T	Yes	44.81
PD_025T	Yes	42.56
RCC_99_T_SCR	Yes	4.5
		ENSG00000117713.13
		ENSG00000117713
		ARID1A
		ARFGEF2
		#REF!
		#REF!
cell_type
RCC_41_T_SCR	No	36.86
RCC_73_T_SCR	No	15.39
RCC_105_T_SCR	No	60.03
PD_012T	No	4.01
PD_020T	No	5.67
[truncated: 554 more rows]
